# Supplementary material for: Anti-glioma effect of ginseng-derived exosomes-like nanoparticles by active blood–brain-barrier penetration and tumor microenvironment modulation
Source: J Nanobiotechnology. 2023 Aug 4;21:253. doi: 10.1186/s12951-023-02006-x (PMC10401762; doi:10.1186/s12951-023-02006-x)
Supplement: Supplementary file 1 — Additional file 1: Fig. S1. Stability and characterization of GENs. Fig. S2. Characterization of GENs. Fig. S3. Transwell of C6 glioma cells and BCECs. Fig. S4. Blocking BBB endocytosis of DiD-labeled GENs in C6 glioma cells in vitro. Fig. S5. Cell viability of GENs was individually evaluated by MTT assay in C6 glioma, 3T3, RAW 264.7, and HUVEC. Fig. S6. Western blotting of protein expression of apoptosis-related proteins with sequential reduction of GENs’ concentrations from 62.5 to 0.24 μg/mL. Fig. S7. Inhibition of endocytosis of GENs with chemical inhibitors in C6 glioma cell. Fig. S8. Blood chemistry analysis in serum in vivo. Fig. S9. Flow cytometry analysis of CD86 expression in RAW 264.7 with the treatment of different concentrations of GENs. Fig. S10. A pie chart of miRNA abundance in GENs. Fig. S11. A pie chart of the ten most abundant miRNAs in GENs. Fig. S12. Lipid extraction from GENs and the exosomal delivery of miRNAs. Fig. S13. Encapsulation of miRNA in GENs. Fig. S14. Enriched gene ontology (GO) terms (hsa). Fig. S15. Gene Kyoto Encyclopedia of Genes and Genomes (KEGG) enrichment analysis of GENs. Table S1. Primer set list. Table S2. RNA Profiling Analysis. Table S3. Protein profiles of GENs. Table S4. hsa.DEG_GO_enrichment_result. Table S5. Readcount_TPM [file 12951_2023_2006_MOESM1_ESM.zip]

Archive with 3 entries (2 files):
- 12951_2023_2006_MOESM1_ESM/
- 12951_2023_2006_MOESM1_ESM/Supporting information_Final_v9.1.docx
- 12951_2023_2006_MOESM1_ESM/Table 4. hsa.DEG_GO_enrichment_result.xls
