# Supplementary material for: Anti-glioma effect of ginseng-derived exosomes-like nanoparticles by active blood–brain-barrier penetration and tumor microenvironment modulation
Source: J Nanobiotechnology. 2023 Aug 4;21:253. doi: 10.1186/s12951-023-02006-x (PMC10401762; doi:10.1186/s12951-023-02006-x)
Supplement: Supplementary file 1 — Additional file 1: Fig. S1. Stability and characterization of GENs. Fig. S2. Characterization of GENs. Fig. S3. Transwell of C6 glioma cells and BCECs. Fig. S4. Blocking BBB endocytosis of DiD-labeled GENs in C6 glioma cells in vitro. Fig. S5. Cell viability of GENs was individually evaluated by MTT assay in C6 glioma, 3T3, RAW 264.7, and HUVEC. Fig. S6. Western blotting of protein expression of apoptosis-related proteins with sequential reduction of GENs’ concentrations from 62.5 to 0.24 μg/mL. Fig. S7. Inhibition of endocytosis of GENs with chemical inhibitors in C6 glioma cell. Fig. S8. Blood chemistry analysis in serum in vivo. Fig. S9. Flow cytometry analysis of CD86 expression in RAW 264.7 with the treatment of different concentrations of GENs. Fig. S10. A pie chart of miRNA abundance in GENs. Fig. S11. A pie chart of the ten most abundant miRNAs in GENs. Fig. S12. Lipid extraction from GENs and the exosomal delivery of miRNAs. Fig. S13. Encapsulation of miRNA in GENs. Fig. S14. Enriched gene ontology (GO) terms (hsa). Fig. S15. Gene Kyoto Encyclopedia of Genes and Genomes (KEGG) enrichment analysis of GENs. Table S1. Primer set list. Table S2. RNA Profiling Analysis. Table S3. Protein profiles of GENs. Table S4. hsa.DEG_GO_enrichment_result. Table S5. Readcount_TPM [file 12951_2023_2006_MOESM1_ESM.zip › 12951_2023_2006_MOESM1_ESM/Table 4. hsa.DEG_GO_enrichment_result.xls]

GO_accession	Description	Term_type	Over_represented_pValue	Corrected_pValue	DEG_item	DEG_list	Bg_item	Bg_list	Gene_names
GO:0006259	DNA metabolic process	biological_process	2.4242e-09	6.7643e-06	1039	10312	3316	42813	Cluster-9748.27384,Cluster-9748.31108,Cluster-9748.13776,Cluster-3039.0,Cluster-9748.14651,Cluster-18077.1,Cluster-14250.0,Cluster-10399.1,Cluster-9748.11147,Cluster-9748.27449,Cluster-9748.59746,Cluster-9748.60033,Cluster-9748.27714,Cluster-9748.16197,Cluster-17237.0,Cluster-9748.38078,Cluster-9748.14417,Cluster-9748.56029,Cluster-9748.29693,Cluster-9748.25682,Cluster-18629.0,Cluster-9748.30018,…
GO:0004832	valine-tRNA ligase activity	molecular_function	4.8721e-09	6.7643e-06	40	10312	61	42813	Cluster-9748.29445,Cluster-9748.59961,Cluster-9748.21246,Cluster-24465.0,Cluster-4147.0,Cluster-9748.56758,Cluster-24465.1,Cluster-24465.7,Cluster-9748.25361,Cluster-24465.5,Cluster-9748.56761,Cluster-24465.6,Cluster-10555.0,Cluster-12001.0,Cluster-9748.24519,Cluster-2023.0,Cluster-24465.8,Cluster-11562.0,Cluster-24465.4,Cluster-24465.2,Cluster-9748.53110,Cluster-15113.0,Cluster-9748.22132,Cluste…
GO:0006438	valyl-tRNA aminoacylation	biological_process	4.8721e-09	6.7643e-06	40	10312	61	42813	Cluster-9748.56758,Cluster-24465.1,Cluster-24465.7,Cluster-9748.29445,Cluster-9748.21246,Cluster-9748.59961,Cluster-24465.0,Cluster-4147.0,Cluster-9748.24519,Cluster-12001.0,Cluster-24465.8,Cluster-2023.0,Cluster-24465.5,Cluster-9748.25361,Cluster-24465.6,Cluster-10555.0,Cluster-9748.56761,Cluster-9748.22132,Cluster-15113.0,Cluster-9748.690,Cluster-10198.0,Cluster-9748.42546,Cluster-9748.42547,Cl…
GO:0071704	organic substance metabolic process	biological_process	5.343e-09	6.7643e-06	5408	10312	20632	42813	Cluster-22637.0,Cluster-9748.19641,Cluster-9748.32609,Cluster-9748.201,Cluster-9748.29677,Cluster-9748.10419,Cluster-9748.51364,Cluster-12991.0,Cluster-22757.0,Cluster-9748.24991,Cluster-5307.1,Cluster-9748.49447,Cluster-12560.0,Cluster-9050.0,Cluster-9748.9832,Cluster-9748.59005,Cluster-9748.47760,Cluster-17121.1,Cluster-7318.0,Cluster-9748.7448,Cluster-9748.4480,Cluster-9748.33193,Cluster-9748.…
GO:0044238	primary metabolic process	biological_process	6.8375e-09	6.925e-06	5204	10312	19805	42813	Cluster-17997.0,Cluster-9748.59877,Cluster-9748.27601,Cluster-14619.0,Cluster-18174.0,Cluster-9748.41266,Cluster-9748.42547,Cluster-9748.29237,Cluster-9748.27148,Cluster-9748.38464,Cluster-10423.2,Cluster-9748.28692,Cluster-9748.54412,Cluster-9748.49270,Cluster-9748.5014,Cluster-9748.20441,Cluster-9748.22419,Cluster-9748.37648,Cluster-9748.28558,Cluster-9748.59252,Cluster-9748.55261,Cluster-11072…
GO:0006260	DNA replication	biological_process	2.4459e-08	1.1971e-05	374	10312	1166	42813	Cluster-9748.28464,Cluster-9748.51294,Cluster-9748.27351,Cluster-9748.25564,Cluster-9748.13452,Cluster-13822.0,Cluster-9748.52086,Cluster-17909.0,Cluster-17888.3,Cluster-9748.41080,Cluster-9748.3347,Cluster-22834.1,Cluster-9748.8611,Cluster-14192.2,Cluster-9748.39724,Cluster-9748.9247,Cluster-11784.3,Cluster-7970.0,Cluster-14192.0,Cluster-9748.55770,Cluster-9748.29453,Cluster-5081.0,Cluster-9748.…
GO:0009097	isoleucine biosynthetic process	biological_process	2.5104e-08	1.1971e-05	40	10312	64	42813	Cluster-15113.0,Cluster-9748.22132,Cluster-9748.20699,Cluster-9748.42546,Cluster-9748.42547,Cluster-10198.0,Cluster-9748.690,Cluster-11562.0,Cluster-24465.4,Cluster-24465.2,Cluster-9748.53110,Cluster-9748.23382,Cluster-24465.3,Cluster-9748.51094,Cluster-9748.16161,Cluster-9748.23212,Cluster-9748.60484,Cluster-9748.53109,Cluster-9748.43572,Cluster-9748.59960,Cluster-9748.49123,Cluster-9748.24516,C…
GO:0009099	valine biosynthetic process	biological_process	2.5104e-08	1.1971e-05	40	10312	64	42813	Cluster-9748.53110,Cluster-24465.2,Cluster-24465.4,Cluster-11562.0,Cluster-9748.690,Cluster-9748.20699,Cluster-10198.0,Cluster-9748.42546,Cluster-9748.42547,Cluster-9748.22132,Cluster-15113.0,Cluster-9748.56760,Cluster-9748.24516,Cluster-9748.49123,Cluster-9748.43572,Cluster-9748.59960,Cluster-9748.53109,Cluster-9748.60484,Cluster-9748.23212,Cluster-9748.16161,Cluster-24465.3,Cluster-9748.51094,C…
GO:0007020	microtubule nucleation	biological_process	3.5931e-08	1.1971e-05	20	10312	22	42813	Cluster-9748.13016,Cluster-9748.3518,Cluster-21052.0,Cluster-9748.3519,Cluster-9748.5991,Cluster-9748.33391,Cluster-9748.23171,Cluster-9748.12791,Cluster-9748.13017,Cluster-9748.13015,Cluster-9748.494,Cluster-9748.12792,Cluster-9748.12794,Cluster-9748.4830,Cluster-9748.28838,Cluster-21483.1,Cluster-9748.12789,Cluster-17214.1,Cluster-9748.12793,Cluster-17214.0
GO:0010968	regulation of microtubule nucleation	biological_process	3.5931e-08	1.1971e-05	20	10312	22	42813	Cluster-9748.13016,Cluster-9748.3518,Cluster-21052.0,Cluster-9748.3519,Cluster-9748.5991,Cluster-9748.33391,Cluster-9748.12791,Cluster-9748.23171,Cluster-9748.13017,Cluster-9748.13015,Cluster-9748.494,Cluster-9748.12792,Cluster-9748.12794,Cluster-21483.1,Cluster-9748.4830,Cluster-9748.28838,Cluster-9748.12789,Cluster-9748.12793,Cluster-17214.1,Cluster-17214.0
GO:0031112	positive regulation of microtubule polymerization or depolymerization	biological_process	3.5931e-08	1.1971e-05	20	10312	22	42813	Cluster-9748.13015,Cluster-9748.494,Cluster-9748.13017,Cluster-9748.33391,Cluster-9748.12791,Cluster-9748.23171,Cluster-9748.3519,Cluster-9748.5991,Cluster-21052.0,Cluster-9748.3518,Cluster-9748.13016,Cluster-17214.1,Cluster-17214.0,Cluster-9748.12793,Cluster-9748.12789,Cluster-9748.28838,Cluster-9748.4830,Cluster-21483.1,Cluster-9748.12794,Cluster-9748.12792
GO:0031113	regulation of microtubule polymerization	biological_process	3.5931e-08	1.1971e-05	20	10312	22	42813	Cluster-9748.12789,Cluster-9748.12793,Cluster-17214.1,Cluster-17214.0,Cluster-9748.12794,Cluster-9748.12792,Cluster-9748.28838,Cluster-9748.4830,Cluster-21483.1,Cluster-9748.33391,Cluster-9748.12791,Cluster-9748.23171,Cluster-9748.5991,Cluster-9748.3519,Cluster-9748.13015,Cluster-9748.494,Cluster-9748.13017,Cluster-9748.3518,Cluster-21052.0,Cluster-9748.13016
GO:0031116	positive regulation of microtubule polymerization	biological_process	3.5931e-08	1.1971e-05	20	10312	22	42813	Cluster-9748.13016,Cluster-9748.3518,Cluster-21052.0,Cluster-9748.13017,Cluster-9748.494,Cluster-9748.13015,Cluster-9748.3519,Cluster-9748.5991,Cluster-9748.33391,Cluster-9748.12791,Cluster-9748.23171,Cluster-9748.4830,Cluster-21483.1,Cluster-9748.28838,Cluster-9748.12792,Cluster-9748.12794,Cluster-9748.12793,Cluster-17214.1,Cluster-17214.0,Cluster-9748.12789
GO:0046785	microtubule polymerization	biological_process	3.5931e-08	1.1971e-05	20	10312	22	42813	Cluster-17214.1,Cluster-17214.0,Cluster-9748.12793,Cluster-9748.12789,Cluster-9748.4830,Cluster-9748.28838,Cluster-21483.1,Cluster-9748.12794,Cluster-9748.12792,Cluster-9748.494,Cluster-9748.13015,Cluster-9748.13017,Cluster-9748.12791,Cluster-9748.23171,Cluster-9748.33391,Cluster-9748.3519,Cluster-9748.5991,Cluster-9748.3518,Cluster-21052.0,Cluster-9748.13016
GO:0090063	positive regulation of microtubule nucleation	biological_process	3.5931e-08	1.1971e-05	20	10312	22	42813	Cluster-17214.1,Cluster-17214.0,Cluster-9748.12793,Cluster-9748.12789,Cluster-9748.28838,Cluster-9748.4830,Cluster-21483.1,Cluster-9748.12794,Cluster-9748.12792,Cluster-9748.13015,Cluster-9748.494,Cluster-9748.13017,Cluster-9748.12791,Cluster-9748.23171,Cluster-9748.33391,Cluster-9748.5991,Cluster-9748.3519,Cluster-9748.3518,Cluster-21052.0,Cluster-9748.13016
GO:0005834	heterotrimeric G-protein complex	cellular_component	4.0187e-08	1.1971e-05	30	10312	39	42813	Cluster-9748.56761,Cluster-9748.7672,Cluster-9748.43574,Cluster-9748.56760,Cluster-968.0,Cluster-9748.50331,Cluster-9748.25361,Cluster-9748.9346,Cluster-9748.20793,Cluster-9748.20792,Cluster-9748.15578,Cluster-9748.56759,Cluster-9748.60484,Cluster-9748.23212,Cluster-9748.53109,Cluster-9748.43572,Cluster-9748.60531,Cluster-9748.51094,Cluster-9748.1430,Cluster-9748.23382,Cluster-12001.0,Cluster-974…
GO:0031234	extrinsic component of cytoplasmic side of plasma membrane	cellular_component	4.0187e-08	1.1971e-05	30	10312	39	42813	Cluster-9748.6855,Cluster-9748.53110,Cluster-9748.20702,Cluster-4147.0,Cluster-9748.56758,Cluster-9748.22132,Cluster-9748.43573,Cluster-9748.20699,Cluster-9748.9346,Cluster-9748.20793,Cluster-9748.15578,Cluster-9748.20792,Cluster-968.0,Cluster-9748.25361,Cluster-9748.50331,Cluster-9748.43574,Cluster-9748.56760,Cluster-9748.56761,Cluster-9748.7672,Cluster-9748.60531,Cluster-12001.0,Cluster-9748.51…
GO:0043436	oxoacid metabolic process	biological_process	8.3996e-08	2.2567e-05	803	10312	2685	42813	Cluster-9748.57975,Cluster-9748.37841,Cluster-9109.4,Cluster-9748.19456,Cluster-9748.20891,Cluster-9748.8843,Cluster-9748.30653,Cluster-16931.11,Cluster-9748.57977,Cluster-9748.41317,Cluster-9748.17247,Cluster-16587.0,Cluster-8144.0,Cluster-9748.15803,Cluster-9748.44042,Cluster-9748.56949,Cluster-9748.31826,Cluster-9748.38162,Cluster-9748.36259,Cluster-9748.44172,Cluster-9748.54145,Cluster-9748.4…
GO:0006082	organic acid metabolic process	biological_process	8.7488e-08	2.2567e-05	803	10312	2686	42813	Cluster-9748.8051,Cluster-9748.12586,Cluster-10399.1,Cluster-9748.35201,Cluster-9748.25032,Cluster-9748.10477,Cluster-9748.17920,Cluster-22625.1,Cluster-9748.13223,Cluster-9748.1431,Cluster-9748.53337,Cluster-9748.23965,Cluster-9748.11321,Cluster-9748.14443,Cluster-9748.43624,Cluster-9748.25713,Cluster-9748.28295,Cluster-9748.12025,Cluster-9748.27677,Cluster-10555.0,Cluster-9748.28426,Cluster-244…
GO:0044237	cellular metabolic process	biological_process	1.0623e-07	2.2567e-05	5033	10312	19187	42813	Cluster-9748.19019,Cluster-9748.34073,Cluster-9748.40194,Cluster-9748.50806,Cluster-9748.25370,Cluster-9748.13956,Cluster-9748.24307,Cluster-9748.28362,Cluster-9748.12148,Cluster-9748.200,Cluster-9748.38971,Cluster-9748.45658,Cluster-16014.5,Cluster-9748.33426,Cluster-9748.145,Cluster-9748.19120,Cluster-14580.4,Cluster-9748.38034,Cluster-9748.34147,Cluster-9748.5173,Cluster-3357.0,Cluster-9748.19…
GO:0006549	isoleucine metabolic process	biological_process	1.0642e-07	2.2567e-05	71	10312	151	42813	Cluster-9748.23212,Cluster-9748.25861,Cluster-9748.30373,Cluster-9748.32735,Cluster-9748.24516,Cluster-9748.43800,Cluster-9748.51458,Cluster-9748.49123,Cluster-9748.27123,Cluster-9748.47517,Cluster-9748.42547,Cluster-9748.32878,Cluster-9748.20699,Cluster-9748.33806,Cluster-9748.33813,Cluster-9748.690,Cluster-15113.0,Cluster-9748.22132,Cluster-9748.3798,Cluster-11562.0,Cluster-24465.4,Cluster-9748…
GO:0006573	valine metabolic process	biological_process	1.0642e-07	2.2567e-05	71	10312	151	42813	Cluster-9748.43799,Cluster-9748.24519,Cluster-10555.0,Cluster-24465.6,Cluster-9748.56761,Cluster-9748.30854,Cluster-24465.7,Cluster-9748.31029,Cluster-9748.56758,Cluster-24465.0,Cluster-9748.59961,Cluster-9748.59121,Cluster-9748.30373,Cluster-9748.23212,Cluster-9748.25861,Cluster-9748.32735,Cluster-9748.43800,Cluster-9748.24516,Cluster-9748.49123,Cluster-9748.51458,Cluster-9748.690,Cluster-9748.2…
GO:0019752	carboxylic acid metabolic process	biological_process	1.1135e-07	2.2567e-05	787	10312	2640	42813	Cluster-9748.38546,Cluster-6207.2,Cluster-9748.28386,Cluster-9748.57827,Cluster-9748.58219,Cluster-9748.51458,Cluster-10865.1,Cluster-9748.25993,Cluster-9748.690,Cluster-9748.59634,Cluster-13508.0,Cluster-9748.29591,Cluster-9748.48076,Cluster-18024.5,Cluster-21206.3,Cluster-9748.30663,Cluster-16299.0,Cluster-7083.0,Cluster-9748.29267,Cluster-9748.13403,Cluster-9748.21313,Cluster-9748.26016,Cluste…
GO:0006554	lysine catabolic process	biological_process	1.1141e-07	2.2567e-05	62	10312	127	42813	Cluster-9748.37902,Cluster-23644.1,Cluster-874.0,Cluster-9748.30854,Cluster-9748.32426,Cluster-9748.43799,Cluster-9748.30266,Cluster-9748.38050,Cluster-9748.57381,Cluster-22809.3,Cluster-22809.2,Cluster-22809.6,Cluster-9748.1147,Cluster-9748.36659,Cluster-9748.59121,Cluster-9748.55335,Cluster-9748.35383,Cluster-9748.47201,Cluster-17582.1,Cluster-9748.24330,Cluster-9748.43801,Cluster-22809.4,Clust…
GO:0009068	aspartate family amino acid catabolic process	biological_process	1.1141e-07	2.2567e-05	62	10312	127	42813	Cluster-874.0,Cluster-9748.30854,Cluster-9748.37902,Cluster-23644.1,Cluster-9748.1147,Cluster-22809.2,Cluster-22809.6,Cluster-9748.43799,Cluster-9748.32426,Cluster-9748.30266,Cluster-22809.3,Cluster-9748.57381,Cluster-9748.38050,Cluster-9748.24330,Cluster-9748.47201,Cluster-17582.1,Cluster-9748.35383,Cluster-9748.49814,Cluster-22809.4,Cluster-9748.43801,Cluster-9748.55335,Cluster-9748.36659,Clust…
GO:0051270	regulation of cellular component movement	biological_process	1.2674e-07	2.3771e-05	23	10312	35	42813	Cluster-9748.56498,Cluster-9748.43640,Cluster-9748.30639,Cluster-9748.37744,Cluster-9748.10634,Cluster-9748.10492,Cluster-9748.27429,Cluster-9748.10023,Cluster-9748.55700,Cluster-9748.61536,Cluster-9748.55699,Cluster-9748.10060,Cluster-9748.55703,Cluster-9748.55701,Cluster-9748.12047,Cluster-9748.30663,Cluster-9748.30337,Cluster-9748.55704,Cluster-9748.12709,Cluster-9748.45428,Cluster-9748.56617,…
GO:2000145	regulation of cell motility	biological_process	1.2674e-07	2.3771e-05	23	10312	35	42813	Cluster-9748.55700,Cluster-9748.61536,Cluster-9748.55699,Cluster-9748.10492,Cluster-9748.27429,Cluster-9748.10023,Cluster-9748.37744,Cluster-9748.30639,Cluster-9748.10634,Cluster-9748.56498,Cluster-9748.43640,Cluster-9748.45428,Cluster-9748.32566,Cluster-9748.56617,Cluster-9748.55702,Cluster-9748.12709,Cluster-9748.12047,Cluster-9748.30663,Cluster-9748.30337,Cluster-9748.55704,Cluster-9748.10060,…
GO:0000774	adenyl-nucleotide exchange factor activity	molecular_function	1.6012e-07	2.8958e-05	46	10312	79	42813	Cluster-12001.0,Cluster-9748.1355,Cluster-9748.16177,Cluster-9748.7602,Cluster-7988.0,Cluster-9748.1798,Cluster-9748.25361,Cluster-9748.20793,Cluster-9748.58996,Cluster-9748.20792,Cluster-9748.56761,Cluster-9748.1350,Cluster-9748.27522,Cluster-7988.6,Cluster-7988.7,Cluster-7988.3,Cluster-9748.56758,Cluster-9748.14651,Cluster-9748.58761,Cluster-9748.16179,Cluster-9748.1353,Cluster-9748.16181,Clust…
GO:0040012	regulation of locomotion	biological_process	2.3339e-07	4.0678e-05	23	10312	36	42813	Cluster-9748.55699,Cluster-9748.61536,Cluster-9748.55700,Cluster-9748.10023,Cluster-9748.10492,Cluster-9748.27429,Cluster-9748.10634,Cluster-9748.30639,Cluster-9748.37744,Cluster-9748.43640,Cluster-9748.56498,Cluster-9748.55702,Cluster-9748.32566,Cluster-9748.56617,Cluster-9748.45428,Cluster-9748.12709,Cluster-9748.55704,Cluster-9748.30337,Cluster-9748.30663,Cluster-9748.12047,Cluster-9748.55701,…
GO:0072330	monocarboxylic acid biosynthetic process	biological_process	2.4098e-07	4.0678e-05	120	10312	304	42813	Cluster-16931.13,Cluster-9748.7186,Cluster-15351.0,Cluster-16931.15,Cluster-9748.47520,Cluster-9748.7187,Cluster-23548.0,Cluster-9748.11542,Cluster-16931.11,Cluster-9748.58847,Cluster-14696.0,Cluster-16931.7,Cluster-9748.31723,Cluster-9748.15566,Cluster-9748.58848,Cluster-9748.30834,Cluster-23548.1,Cluster-9748.56838,Cluster-9748.3799,Cluster-9748.28372,Cluster-9748.28374,Cluster-9748.27080,Clust…
GO:0030155	regulation of cell adhesion	biological_process	3.7065e-07	5.6313e-05	18	10312	25	42813	Cluster-9748.55703,Cluster-9748.55701,Cluster-9748.55704,Cluster-9748.12047,Cluster-9748.12709,Cluster-9748.55702,Cluster-9748.45428,Cluster-9748.56617,Cluster-9748.43640,Cluster-9748.56498,Cluster-9748.37744,Cluster-9748.10634,Cluster-9748.10492,Cluster-9748.27429,Cluster-9748.10023,Cluster-9748.55699,Cluster-9748.55700,Cluster-9748.61536
GO:0009898	cytoplasmic side of plasma membrane	cellular_component	4.3341e-07	5.6313e-05	30	10312	42	42813	Cluster-9748.7672,Cluster-9748.56761,Cluster-9748.56760,Cluster-9748.43574,Cluster-9748.25361,Cluster-9748.50331,Cluster-968.0,Cluster-9748.20792,Cluster-9748.15578,Cluster-9748.20793,Cluster-9748.9346,Cluster-9748.53109,Cluster-9748.60484,Cluster-9748.23212,Cluster-9748.56759,Cluster-9748.43572,Cluster-9748.60531,Cluster-9748.51094,Cluster-9748.23382,Cluster-9748.1430,Cluster-12001.0,Cluster-974…
GO:0098552	side of membrane	cellular_component	4.3341e-07	5.6313e-05	30	10312	42	42813	Cluster-9748.25361,Cluster-9748.50331,Cluster-968.0,Cluster-9748.15578,Cluster-9748.20792,Cluster-9748.20793,Cluster-9748.9346,Cluster-9748.7672,Cluster-9748.56761,Cluster-9748.56760,Cluster-9748.43574,Cluster-9748.1430,Cluster-9748.60531,Cluster-9748.51094,Cluster-9748.23382,Cluster-12001.0,Cluster-9748.16783,Cluster-9748.60484,Cluster-9748.23212,Cluster-9748.53109,Cluster-9748.56759,Cluster-974…
GO:0098562	cytoplasmic side of membrane	cellular_component	4.3341e-07	5.6313e-05	30	10312	42	42813	Cluster-9748.6855,Cluster-9748.53110,Cluster-4147.0,Cluster-9748.20702,Cluster-9748.22132,Cluster-9748.56758,Cluster-9748.43573,Cluster-9748.20699,Cluster-9748.15578,Cluster-9748.20792,Cluster-9748.20793,Cluster-9748.9346,Cluster-9748.50331,Cluster-9748.25361,Cluster-968.0,Cluster-9748.56760,Cluster-9748.43574,Cluster-9748.7672,Cluster-9748.56761,Cluster-9748.60531,Cluster-9748.51094,Cluster-9748…
GO:0000921	septin ring assembly	biological_process	4.3369e-07	5.6313e-05	41	10312	69	42813	Cluster-9748.9723,Cluster-9748.36143,Cluster-9748.10634,Cluster-9748.45713,Cluster-9748.25561,Cluster-9748.61470,Cluster-9748.8377,Cluster-9748.51864,Cluster-9748.61471,Cluster-9748.53136,Cluster-9748.29978,Cluster-9748.55699,Cluster-9748.53133,Cluster-9748.8376,Cluster-9748.9722,Cluster-9748.25565,Cluster-7666.1,Cluster-9748.32238,Cluster-9748.51862,Cluster-9748.35016,Cluster-9748.40607,Cluster-…
GO:0005940	septin ring	cellular_component	4.3369e-07	5.6313e-05	41	10312	69	42813	Cluster-9748.55700,Cluster-9748.56621,Cluster-9748.39307,Cluster-9748.19216,Cluster-23673.0,Cluster-9748.56498,Cluster-9748.53132,Cluster-9748.53016,Cluster-9748.46701,Cluster-9748.41133,Cluster-9748.51867,Cluster-9748.55704,Cluster-9748.25564,Cluster-9748.53135,Cluster-11834.0,Cluster-9748.55701,Cluster-9748.55703,Cluster-9748.9722,Cluster-9748.8376,Cluster-9748.25565,Cluster-9748.55699,Cluster-…
GO:0031106	septin ring organization	biological_process	4.3369e-07	5.6313e-05	41	10312	69	42813	Cluster-9748.35016,Cluster-9748.32238,Cluster-9748.51862,Cluster-7666.1,Cluster-1159.0,Cluster-9748.55702,Cluster-9748.40607,Cluster-9748.34258,Cluster-9748.25561,Cluster-9748.61470,Cluster-9748.8377,Cluster-9748.45713,Cluster-9748.10634,Cluster-9748.36143,Cluster-9748.9723,Cluster-9748.9722,Cluster-9748.25565,Cluster-9748.8376,Cluster-9748.55699,Cluster-9748.53133,Cluster-9748.29978,Cluster-9748…
GO:0032156	septin cytoskeleton	cellular_component	4.3369e-07	5.6313e-05	41	10312	69	42813	Cluster-9748.10634,Cluster-9748.45713,Cluster-9748.8377,Cluster-9748.25561,Cluster-9748.61470,Cluster-9748.9723,Cluster-9748.36143,Cluster-9748.55699,Cluster-9748.53133,Cluster-9748.25565,Cluster-9748.9722,Cluster-9748.8376,Cluster-9748.61471,Cluster-9748.53136,Cluster-9748.51864,Cluster-9748.29978,Cluster-9748.51862,Cluster-9748.32238,Cluster-9748.35016,Cluster-7666.1,Cluster-9748.55702,Cluster-…
GO:0032185	septin cytoskeleton organization	biological_process	4.3369e-07	5.6313e-05	41	10312	69	42813	Cluster-1159.0,Cluster-9748.55702,Cluster-9748.34258,Cluster-9748.40607,Cluster-9748.51862,Cluster-9748.32238,Cluster-9748.35016,Cluster-7666.1,Cluster-9748.53133,Cluster-9748.55699,Cluster-9748.25565,Cluster-9748.9722,Cluster-9748.8376,Cluster-9748.53136,Cluster-9748.61471,Cluster-9748.51864,Cluster-9748.29978,Cluster-9748.10634,Cluster-9748.45713,Cluster-9748.8377,Cluster-9748.61470,Cluster-974…
GO:0009081	branched-chain amino acid metabolic process	biological_process	6.0137e-07	7.3363e-05	79	10312	179	42813	Cluster-9748.29445,Cluster-9748.55335,Cluster-9748.21246,Cluster-9748.36659,Cluster-9748.24330,Cluster-9748.35383,Cluster-4147.0,Cluster-9748.49814,Cluster-9748.43801,Cluster-9748.37059,Cluster-24465.1,Cluster-9748.47515,Cluster-23148.3,Cluster-24465.5,Cluster-9748.25361,Cluster-874.0,Cluster-9748.30266,Cluster-9748.32426,Cluster-9748.38050,Cluster-12001.0,Cluster-24465.8,Cluster-2023.0,Cluster-2…
GO:0016762	xyloglucan:xyloglucosyl transferase activity	molecular_function	6.0846e-07	7.3363e-05	24	10312	40	42813	Cluster-9748.31284,Cluster-3029.0,Cluster-4235.0,Cluster-9332.0,Cluster-1693.0,Cluster-281.0,Cluster-13.0,Cluster-9748.33565,Cluster-11886.0,Cluster-11886.2,Cluster-9748.32042,Cluster-17710.0,Cluster-7556.0,Cluster-11886.1,Cluster-17371.0,Cluster-24470.0,Cluster-3399.0,Cluster-17710.1,Cluster-21971.0,Cluster-21971.1,Cluster-20363.0,Cluster-3632.0,Cluster-10246.0,Cluster-9748.2408
GO:0048046	apoplast	cellular_component	6.0846e-07	7.3363e-05	24	10312	40	42813	Cluster-20363.0,Cluster-21971.0,Cluster-21971.1,Cluster-3399.0,Cluster-17710.1,Cluster-24470.0,Cluster-17371.0,Cluster-7556.0,Cluster-11886.1,Cluster-9748.2408,Cluster-10246.0,Cluster-3632.0,Cluster-1693.0,Cluster-9332.0,Cluster-4235.0,Cluster-3029.0,Cluster-9748.31284,Cluster-17710.0,Cluster-9748.32042,Cluster-11886.2,Cluster-11886.0,Cluster-9748.33565,Cluster-13.0,Cluster-281.0
GO:0006551	leucine metabolic process	biological_process	7.2874e-07	8.5822e-05	72	10312	160	42813	Cluster-9748.32735,Cluster-9748.23212,Cluster-9748.25861,Cluster-9748.30373,Cluster-9748.51458,Cluster-9748.49123,Cluster-9748.24516,Cluster-9748.43800,Cluster-15113.0,Cluster-9748.22132,Cluster-9748.20699,Cluster-9748.32878,Cluster-9748.33806,Cluster-9748.33813,Cluster-9748.47517,Cluster-9748.27123,Cluster-9748.42547,Cluster-9748.690,Cluster-11562.0,Cluster-24465.4,Cluster-9748.1425,Cluster-9748…
GO:0009098	leucine biosynthetic process	biological_process	8.4044e-07	9.6728e-05	41	10312	73	42813	Cluster-24465.5,Cluster-9748.25361,Cluster-24465.6,Cluster-10555.0,Cluster-9748.56761,Cluster-9748.24519,Cluster-12001.0,Cluster-24465.8,Cluster-2023.0,Cluster-9748.29445,Cluster-9748.21246,Cluster-9748.59961,Cluster-24465.0,Cluster-4147.0,Cluster-9748.56758,Cluster-24465.7,Cluster-24465.1,Cluster-9748.49123,Cluster-9748.56760,Cluster-9748.24516,Cluster-9748.16161,Cluster-24465.3,Cluster-9748.233…
GO:0002252	immune effector process	biological_process	1.0385e-06	0.00011687	64	10312	127	42813	Cluster-9748.18562,Cluster-9748.43573,Cluster-9748.53450,Cluster-9748.53110,Cluster-9748.11143,Cluster-9748.27856,Cluster-9748.60531,Cluster-9748.23382,Cluster-9748.51094,Cluster-9748.1430,Cluster-9748.53109,Cluster-9748.60484,Cluster-9748.35703,Cluster-9748.53447,Cluster-9748.56760,Cluster-9748.53448,Cluster-9748.51305,Cluster-13499.0,Cluster-9748.23912,Cluster-9748.56771,Cluster-9748.20702,Clus…
GO:0009082	branched-chain amino acid biosynthetic process	biological_process	1.3459e-06	0.00014816	48	10312	92	42813	Cluster-9748.29445,Cluster-9748.59961,Cluster-9748.21246,Cluster-4147.0,Cluster-24465.0,Cluster-9748.56758,Cluster-9748.37059,Cluster-9748.17866,Cluster-24465.7,Cluster-24465.1,Cluster-23148.3,Cluster-24465.5,Cluster-9748.25361,Cluster-24465.6,Cluster-10555.0,Cluster-9748.56761,Cluster-23148.4,Cluster-9748.24519,Cluster-12001.0,Cluster-24465.8,Cluster-2023.0,Cluster-24465.4,Cluster-24465.2,Cluste…
GO:0051607	defense response to virus	biological_process	1.8e-06	0.00019394	63	10312	125	42813	Cluster-9748.13301,Cluster-9748.53110,Cluster-9748.53450,Cluster-9748.11143,Cluster-9748.27856,Cluster-8672.0,Cluster-9748.43573,Cluster-9748.20699,Cluster-9748.60485,Cluster-9748.43575,Cluster-9748.53446,Cluster-9748.18562,Cluster-9748.56760,Cluster-9748.26707,Cluster-9748.53448,Cluster-9748.53111,Cluster-9748.7672,Cluster-9748.35703,Cluster-9748.15578,Cluster-9748.53447,Cluster-9748.11486,Clust…
GO:0006004	fucose metabolic process	biological_process	1.9714e-06	0.00020374	11	10312	12	42813	Cluster-9748.1504,Cluster-9748.86,Cluster-9748.8659,Cluster-9748.8640,Cluster-9748.6490,Cluster-9748.8665,Cluster-9748.8657,Cluster-9748.8658,Cluster-609.0,Cluster-10216.0,Cluster-18907.0
GO:0008736	L-fucose isomerase activity	molecular_function	1.9714e-06	0.00020374	11	10312	12	42813	Cluster-18907.0,Cluster-609.0,Cluster-10216.0,Cluster-9748.8657,Cluster-9748.8658,Cluster-9748.8640,Cluster-9748.8665,Cluster-9748.6490,Cluster-9748.8659,Cluster-9748.1504,Cluster-9748.86
GO:0017038	protein import	biological_process	2.4073e-06	0.00024381	99	10312	255	42813	Cluster-9748.2126,Cluster-8487.0,Cluster-22074.0,Cluster-6107.0,Cluster-9748.57601,Cluster-9748.36143,Cluster-14357.0,Cluster-9748.6294,Cluster-9748.16675,Cluster-9748.56772,Cluster-9748.53136,Cluster-9748.29978,Cluster-9748.9722,Cluster-20541.0,Cluster-9748.14719,Cluster-965.0,Cluster-9748.46964,Cluster-22834.4,Cluster-9748.7518,Cluster-23550.3,Cluster-9748.47701,Cluster-14098.0,Cluster-22834.2,…
GO:0042967	acyl-carrier-protein biosynthetic process	biological_process	3.8272e-06	0.00038001	116	10312	310	42813	Cluster-9748.14361,Cluster-9748.23764,Cluster-9748.59253,Cluster-9748.42301,Cluster-9748.31681,Cluster-9748.26670,Cluster-9748.9396,Cluster-9748.50024,Cluster-10684.0,Cluster-9748.40106,Cluster-9748.49762,Cluster-9748.60075,Cluster-9748.39417,Cluster-9748.15691,Cluster-9748.57780,Cluster-9748.27197,Cluster-23295.1,Cluster-9748.50584,Cluster-9748.3341,Cluster-9748.60073,Cluster-9748.30557,Cluster-…
GO:0009523	photosystem II	cellular_component	4.1011e-06	0.00039938	79	10312	192	42813	Cluster-9748.2630,Cluster-9748.48950,Cluster-9748.19006,Cluster-14289.1,Cluster-9748.37521,Cluster-9748.31524,Cluster-9748.33456,Cluster-9748.39219,Cluster-9748.22235,Cluster-9748.53317,Cluster-9748.1669,Cluster-9748.33899,Cluster-9748.4596,Cluster-14289.4,Cluster-9748.19707,Cluster-9748.27318,Cluster-9748.25041,Cluster-13129.0,Cluster-1785.0,Cluster-9748.28055,Cluster-9748.39576,Cluster-9748.215…
GO:0016477	cell migration	biological_process	4.869e-06	0.00045661	17	10312	26	42813	Cluster-9748.61536,Cluster-9748.55700,Cluster-9748.55699,Cluster-9748.27429,Cluster-9748.10634,Cluster-9748.30639,Cluster-9748.56498,Cluster-9748.43640,Cluster-9748.32566,Cluster-9748.55702,Cluster-9748.12709,Cluster-9748.30337,Cluster-9748.30663,Cluster-9748.55704,Cluster-9748.55701,Cluster-9748.10060,Cluster-9748.55703
GO:0030334	regulation of cell migration	biological_process	4.869e-06	0.00045661	17	10312	26	42813	Cluster-9748.55702,Cluster-9748.32566,Cluster-9748.12709,Cluster-9748.55704,Cluster-9748.30663,Cluster-9748.30337,Cluster-9748.10060,Cluster-9748.55703,Cluster-9748.55701,Cluster-9748.55699,Cluster-9748.55700,Cluster-9748.61536,Cluster-9748.27429,Cluster-9748.30639,Cluster-9748.10634,Cluster-9748.43640,Cluster-9748.56498
GO:0019856	pyrimidine nucleobase biosynthetic process	biological_process	5.3967e-06	0.00049689	19	10312	31	42813	Cluster-9748.8052,Cluster-18888.0,Cluster-9748.3127,Cluster-9748.8050,Cluster-9748.25814,Cluster-9748.797,Cluster-9748.3130,Cluster-9748.9948,Cluster-9748.58895,Cluster-9748.8051,Cluster-20412.2,Cluster-9748.42791,Cluster-9748.3128,Cluster-9748.10924,Cluster-9748.16924,Cluster-9748.56776,Cluster-9748.3129,Cluster-18888.1,Cluster-9748.24681
GO:0043170	macromolecule metabolic process	biological_process	6.138e-06	0.00055505	4310	10312	16262	42813	Cluster-9748.53135,Cluster-9748.43442,Cluster-9748.42805,Cluster-9748.57355,Cluster-9748.49255,Cluster-9748.24668,Cluster-21271.3,Cluster-9748.42915,Cluster-9748.34126,Cluster-9748.12594,Cluster-9748.20394,Cluster-9748.47190,Cluster-9748.35082,Cluster-9748.15809,Cluster-9748.50742,Cluster-8670.1,Cluster-9748.5829,Cluster-9748.28313,Cluster-9748.12121,Cluster-9748.11272,Cluster-8377.0,Cluster-9748…
GO:0044767	single-organism developmental process	biological_process	6.7489e-06	0.00059959	264	10312	781	42813	Cluster-9748.25911,Cluster-9748.48307,Cluster-9748.4968,Cluster-17572.0,Cluster-9748.11832,Cluster-21972.1,Cluster-9748.21111,Cluster-9748.3151,Cluster-9748.23955,Cluster-9748.52890,Cluster-6735.0,Cluster-9748.55791,Cluster-9748.55702,Cluster-9748.4485,Cluster-9748.47575,Cluster-9748.19874,Cluster-20033.0,Cluster-9748.37071,Cluster-9748.39369,Cluster-9748.37568,Cluster-9748.10212,Cluster-9748.184…
GO:0052689	carboxylic ester hydrolase activity	molecular_function	6.9877e-06	0.00061009	76	10312	202	42813	Cluster-18024.7,Cluster-18024.6,Cluster-9748.7558,Cluster-9748.28631,Cluster-17121.0,Cluster-9748.42546,Cluster-10198.0,Cluster-24465.2,Cluster-9748.59584,Cluster-9748.28381,Cluster-9748.35454,Cluster-18024.9,Cluster-9748.22135,Cluster-9748.22137,Cluster-18024.1,Cluster-18024.0,Cluster-9748.55265,Cluster-9748.41948,Cluster-9748.4410,Cluster-24465.3,Cluster-14167.0,Cluster-9748.48170,Cluster-968.0…
GO:0006520	cellular amino acid metabolic process	biological_process	7.181e-06	0.00061635	619	10312	2075	42813	Cluster-9748.38548,Cluster-9748.24519,Cluster-22809.3,Cluster-9748.52702,Cluster-9748.11320,Cluster-9748.35918,Cluster-23148.4,Cluster-18024.8,Cluster-9748.61699,Cluster-12965.0,Cluster-9748.18673,Cluster-9748.44868,Cluster-9748.37329,Cluster-9748.56758,Cluster-9748.4214,Cluster-12584.0,Cluster-9748.10245,Cluster-9748.12261,Cluster-9748.13222,Cluster-9748.28425,Cluster-9748.54749,Cluster-9748.440…
GO:0048856	anatomical structure development	biological_process	8.0148e-06	0.00065366	145	10312	405	42813	Cluster-9748.16525,Cluster-9748.29968,Cluster-9748.61037,Cluster-9748.33900,Cluster-9748.38186,Cluster-9748.18497,Cluster-9748.12709,Cluster-9748.39369,Cluster-9748.7120,Cluster-20033.0,Cluster-9748.19874,Cluster-9748.26391,Cluster-9748.6118,Cluster-9748.55702,Cluster-9748.41842,Cluster-9748.3151,Cluster-9748.21111,Cluster-11230.0,Cluster-1252.0,Cluster-21972.1,Cluster-9748.21007,Cluster-9748.340…
GO:0016278	lysine N-methyltransferase activity	molecular_function	8.2611e-06	0.00065366	30	10312	50	42813	Cluster-9748.31018,Cluster-9748.53379,Cluster-9748.29591,Cluster-22809.0,Cluster-9748.43641,Cluster-9748.48485,Cluster-9748.44867,Cluster-9748.48486,Cluster-9748.44868,Cluster-15191.1,Cluster-22809.4,Cluster-15191.0,Cluster-9748.47201,Cluster-9748.35383,Cluster-9748.19920,Cluster-22809.1,Cluster-9748.57380,Cluster-22809.6,Cluster-9748.44866,Cluster-22809.2,Cluster-9748.1147,Cluster-9748.16114,Clu…
GO:0016279	protein-lysine N-methyltransferase activity	molecular_function	8.2611e-06	0.00065366	30	10312	50	42813	Cluster-9748.48486,Cluster-9748.44868,Cluster-9748.44867,Cluster-9748.48485,Cluster-9748.43641,Cluster-9748.29591,Cluster-22809.0,Cluster-9748.53379,Cluster-9748.31018,Cluster-22809.1,Cluster-9748.57380,Cluster-9748.19920,Cluster-9748.35383,Cluster-9748.47201,Cluster-15191.0,Cluster-22809.4,Cluster-15191.1,Cluster-9748.3093,Cluster-9748.36847,Cluster-22809.3,Cluster-9748.57381,Cluster-9748.16114,…
GO:0018024	histone-lysine N-methyltransferase activity	molecular_function	8.2611e-06	0.00065366	30	10312	50	42813	Cluster-9748.27438,Cluster-9748.60865,Cluster-9748.28066,Cluster-9748.37902,Cluster-9748.1147,Cluster-9748.44866,Cluster-22809.6,Cluster-22809.2,Cluster-9748.16114,Cluster-22809.3,Cluster-9748.57381,Cluster-9748.3093,Cluster-9748.36847,Cluster-22809.4,Cluster-15191.1,Cluster-9748.35383,Cluster-9748.47201,Cluster-15191.0,Cluster-9748.19920,Cluster-9748.57380,Cluster-22809.1,Cluster-9748.53379,Clus…
GO:0042054	histone methyltransferase activity	molecular_function	8.2611e-06	0.00065366	30	10312	50	42813	Cluster-9748.37902,Cluster-9748.28066,Cluster-9748.60865,Cluster-9748.27438,Cluster-9748.3093,Cluster-9748.36847,Cluster-9748.57381,Cluster-22809.3,Cluster-9748.16114,Cluster-22809.6,Cluster-9748.44866,Cluster-22809.2,Cluster-9748.1147,Cluster-22809.1,Cluster-9748.57380,Cluster-9748.19920,Cluster-9748.47201,Cluster-9748.35383,Cluster-15191.0,Cluster-22809.4,Cluster-15191.1,Cluster-9748.44868,Clus…
GO:0050793	regulation of developmental process	biological_process	1.0875e-05	0.00084724	40	10312	88	42813	Cluster-9748.39176,Cluster-9748.45428,Cluster-9748.16525,Cluster-9748.18497,Cluster-9748.12709,Cluster-9748.55704,Cluster-9748.7162,Cluster-9748.12047,Cluster-9748.57133,Cluster-9748.55703,Cluster-9748.55701,Cluster-9748.50630,Cluster-9748.55700,Cluster-9748.61536,Cluster-9748.19196,Cluster-9748.10492,Cluster-9748.10023,Cluster-9748.37744,Cluster-9748.11830,Cluster-9748.16526,Cluster-12906.0,Clus…
GO:0016054	organic acid catabolic process	biological_process	1.2234e-05	0.00092467	85	10312	217	42813	Cluster-9748.33813,Cluster-9748.32878,Cluster-9748.33806,Cluster-9748.47517,Cluster-9748.27123,Cluster-9748.29591,Cluster-9748.48485,Cluster-9748.3798,Cluster-15191.0,Cluster-9748.45116,Cluster-11206.0,Cluster-9748.19920,Cluster-22675.0,Cluster-22809.1,Cluster-9748.44866,Cluster-9748.25861,Cluster-9748.16114,Cluster-9748.30373,Cluster-9748.35506,Cluster-9748.13996,Cluster-9748.32735,Cluster-9748.…
GO:0046395	carboxylic acid catabolic process	biological_process	1.2234e-05	0.00092467	85	10312	217	42813	Cluster-9748.44867,Cluster-9748.48486,Cluster-9748.43641,Cluster-9748.26579,Cluster-22809.0,Cluster-9748.31018,Cluster-12049.0,Cluster-9748.57380,Cluster-9748.47520,Cluster-23644.0,Cluster-15191.1,Cluster-9748.36847,Cluster-9748.37889,Cluster-9748.47521,Cluster-9748.31723,Cluster-9748.28066,Cluster-9748.15351,Cluster-9748.30834,Cluster-9748.33765,Cluster-9748.60865,Cluster-9748.27438,Cluster-9748…
GO:0045995	regulation of embryonic development	biological_process	1.3195e-05	0.00098262	12	10312	16	42813	Cluster-9748.55703,Cluster-9748.43640,Cluster-9748.55701,Cluster-9748.56498,Cluster-9748.55704,Cluster-9748.10634,Cluster-9748.12709,Cluster-9748.27429,Cluster-9748.55699,Cluster-9748.55702,Cluster-9748.55700,Cluster-9748.61536
GO:0000922	spindle pole	cellular_component	1.4306e-05	0.0010499	20	10312	28	42813	Cluster-9748.3518,Cluster-21052.0,Cluster-9748.13016,Cluster-9748.494,Cluster-9748.13015,Cluster-9748.13017,Cluster-9748.12791,Cluster-9748.23171,Cluster-9748.33391,Cluster-9748.5991,Cluster-9748.3519,Cluster-9748.28838,Cluster-9748.4830,Cluster-21483.1,Cluster-9748.12794,Cluster-9748.12792,Cluster-17214.0,Cluster-17214.1,Cluster-9748.12793,Cluster-9748.12789
GO:0007275	multicellular organismal development	biological_process	2.0142e-05	0.0014551	167	10312	478	42813	Cluster-9748.16138,Cluster-9748.9807,Cluster-9349.1,Cluster-9748.12653,Cluster-9748.14870,Cluster-9748.35649,Cluster-9748.28874,Cluster-9748.30024,Cluster-9748.41713,Cluster-9748.48106,Cluster-9748.10210,Cluster-9748.35650,Cluster-9748.44722,Cluster-9748.33898,Cluster-16443.0,Cluster-21972.0,Cluster-9748.3148,Cluster-9748.38921,Cluster-9748.51413,Cluster-9748.33134,Cluster-9748.39368,Cluster-1199…
GO:0098542	defense response to other organism	biological_process	2.0402e-05	0.0014551	115	10312	285	42813	Cluster-9748.20702,Cluster-9748.56771,Cluster-4147.0,Cluster-9748.7583,Cluster-9748.23912,Cluster-9748.13126,Cluster-9748.40488,Cluster-10864.0,Cluster-13499.0,Cluster-4544.0,Cluster-9748.7585,Cluster-9748.30169,Cluster-9748.19145,Cluster-9748.33418,Cluster-9748.51305,Cluster-9748.53445,Cluster-9748.31769,Cluster-9748.43574,Cluster-9748.447,Cluster-9748.15995,Cluster-9748.20701,Cluster-18354.1,Cl…
GO:0004571	mannosyl-oligosaccharide 1,2-alpha-mannosidase activity	molecular_function	2.113e-05	0.0014658	32	10312	64	42813	Cluster-24212.1,Cluster-9748.1863,Cluster-10150.0,Cluster-9748.24435,Cluster-9748.9176,Cluster-9748.39405,Cluster-6638.0,Cluster-9748.8476,Cluster-16277.0,Cluster-10274.0,Cluster-9748.57265,Cluster-4564.0,Cluster-4477.0,Cluster-9748.59000,Cluster-9748.43809,Cluster-9748.43599,Cluster-9748.3187,Cluster-9748.39408,Cluster-18199.0,Cluster-9748.452,Cluster-24212.0,Cluster-9748.11936,Cluster-9748.4284…
GO:0015924	mannosyl-oligosaccharide mannosidase activity	molecular_function	2.113e-05	0.0014658	32	10312	64	42813	Cluster-18199.0,Cluster-9748.452,Cluster-9748.11936,Cluster-9748.42840,Cluster-24212.0,Cluster-618.0,Cluster-9748.27877,Cluster-9748.10646,Cluster-9748.3186,Cluster-9748.57264,Cluster-18042.0,Cluster-9748.45823,Cluster-9748.59621,Cluster-9748.5002,Cluster-24212.1,Cluster-9748.1863,Cluster-10150.0,Cluster-9748.9176,Cluster-9748.24435,Cluster-9748.39405,Cluster-9748.8476,Cluster-16277.0,Cluster-663…
GO:0004559	alpha-mannosidase activity	molecular_function	2.2893e-05	0.0015666	43	10312	91	42813	Cluster-618.0,Cluster-9748.42840,Cluster-9748.11936,Cluster-24212.0,Cluster-9748.452,Cluster-18199.0,Cluster-9748.23270,Cluster-9748.5002,Cluster-9748.38498,Cluster-9748.59621,Cluster-9748.45823,Cluster-18042.0,Cluster-9748.57264,Cluster-9748.27877,Cluster-9748.10646,Cluster-9748.3186,Cluster-9748.49447,Cluster-9748.39405,Cluster-9748.9176,Cluster-9748.13291,Cluster-9748.24435,Cluster-9748.38501,…
GO:0003896	DNA primase activity	molecular_function	2.406e-05	0.0016245	35	10312	73	42813	Cluster-9748.23470,Cluster-9748.37209,Cluster-22190.0,Cluster-9748.39825,Cluster-18730.2,Cluster-20887.0,Cluster-9748.23649,Cluster-19755.1,Cluster-9748.52086,Cluster-9748.59894,Cluster-22190.1,Cluster-13949.0,Cluster-9748.39727,Cluster-9748.59895,Cluster-15953.0,Cluster-9748.55770,Cluster-9748.39724,Cluster-9748.39726,Cluster-11784.3,Cluster-18827.1,Cluster-9748.29431,Cluster-9748.30528,Cluster-…
GO:0044260	cellular macromolecule metabolic process	biological_process	2.6175e-05	0.0017441	3946	10312	14828	42813	Cluster-9748.10139,Cluster-9748.9814,Cluster-9748.30294,Cluster-9748.52245,Cluster-9748.22318,Cluster-9748.37281,Cluster-21866.1,Cluster-9748.33808,Cluster-9748.9457,Cluster-9748.32332,Cluster-9748.27240,Cluster-9748.19300,Cluster-9009.0,Cluster-9748.1783,Cluster-9748.39728,Cluster-9748.39417,Cluster-9748.51684,Cluster-9748.27022,Cluster-9748.57224,Cluster-9748.2521,Cluster-19949.1,Cluster-9748.2…
GO:0007607	obsolete taste perception	biological_process	2.8552e-05	0.0017629	16	10312	17	42813	Cluster-9748.5015,Cluster-9748.54791,Cluster-9748.2853,Cluster-9748.54788,Cluster-9748.2751,Cluster-8725.0,Cluster-9748.54792,Cluster-9748.2750,Cluster-9748.54793,Cluster-9748.58810,Cluster-19900.1,Cluster-9748.5016,Cluster-9748.54790,Cluster-9748.58811,Cluster-5117.0,Cluster-9748.2749
GO:0008527	taste receptor activity	molecular_function	2.8552e-05	0.0017629	16	10312	17	42813	Cluster-9748.58810,Cluster-9748.54792,Cluster-9748.2750,Cluster-9748.54793,Cluster-9748.5015,Cluster-9748.2853,Cluster-9748.54791,Cluster-9748.2751,Cluster-9748.54788,Cluster-8725.0,Cluster-9748.58811,Cluster-5117.0,Cluster-9748.2749,Cluster-9748.54790,Cluster-9748.5016,Cluster-19900.1
GO:0009593	detection of chemical stimulus	biological_process	2.8552e-05	0.0017629	16	10312	17	42813	Cluster-9748.58810,Cluster-9748.54792,Cluster-9748.54793,Cluster-9748.2750,Cluster-9748.5015,Cluster-9748.2853,Cluster-9748.54791,Cluster-9748.54788,Cluster-9748.2751,Cluster-8725.0,Cluster-9748.58811,Cluster-5117.0,Cluster-9748.2749,Cluster-9748.54790,Cluster-9748.5016,Cluster-19900.1
GO:0050906	detection of stimulus involved in sensory perception	biological_process	2.8552e-05	0.0017629	16	10312	17	42813	Cluster-9748.5016,Cluster-19900.1,Cluster-9748.58811,Cluster-5117.0,Cluster-9748.2749,Cluster-9748.54790,Cluster-9748.2750,Cluster-9748.54793,Cluster-9748.54792,Cluster-9748.54788,Cluster-9748.2751,Cluster-8725.0,Cluster-9748.5015,Cluster-9748.2853,Cluster-9748.54791,Cluster-9748.58810
GO:0050907	detection of chemical stimulus involved in sensory perception	biological_process	2.8552e-05	0.0017629	16	10312	17	42813	Cluster-9748.54790,Cluster-9748.58811,Cluster-5117.0,Cluster-9748.2749,Cluster-19900.1,Cluster-9748.5016,Cluster-9748.58810,Cluster-9748.2751,Cluster-9748.54788,Cluster-8725.0,Cluster-9748.5015,Cluster-9748.2853,Cluster-9748.54791,Cluster-9748.2750,Cluster-9748.54793,Cluster-9748.54792
GO:0050912	detection of chemical stimulus involved in sensory perception of taste	biological_process	2.8552e-05	0.0017629	16	10312	17	42813	Cluster-9748.54793,Cluster-9748.2750,Cluster-9748.54792,Cluster-8725.0,Cluster-9748.2751,Cluster-9748.54788,Cluster-9748.2853,Cluster-9748.54791,Cluster-9748.5015,Cluster-9748.58810,Cluster-9748.5016,Cluster-19900.1,Cluster-9748.2749,Cluster-5117.0,Cluster-9748.58811,Cluster-9748.54790
GO:0009064	glutamine family amino acid metabolic process	biological_process	2.922e-05	0.0017629	122	10312	347	42813	Cluster-9748.14714,Cluster-9748.16602,Cluster-9748.28692,Cluster-9748.29449,Cluster-9748.54961,Cluster-9748.42915,Cluster-9748.32894,Cluster-9748.13224,Cluster-9748.29453,Cluster-9748.18520,Cluster-9748.32892,Cluster-9748.17310,Cluster-9748.48044,Cluster-9748.42914,Cluster-9748.29693,Cluster-9748.24514,Cluster-9748.31671,Cluster-9748.31787,Cluster-9748.26823,Cluster-9748.57895,Cluster-9748.33495,…
GO:0019491	ectoine biosynthetic process	biological_process	3.0414e-05	0.0017629	20	10312	22	42813	Cluster-16931.7,Cluster-11547.0,Cluster-16931.0,Cluster-16931.5,Cluster-23428.0,Cluster-16931.10,Cluster-16931.17,Cluster-16931.14,Cluster-16931.15,Cluster-15351.0,Cluster-16931.3,Cluster-16931.13,Cluster-16931.11,Cluster-16931.2,Cluster-16931.9,Cluster-16931.8,Cluster-16931.12,Cluster-16931.4,Cluster-16931.16,Cluster-16931.6
GO:0033990	ectoine synthase activity	molecular_function	3.0414e-05	0.0017629	20	10312	22	42813	Cluster-16931.10,Cluster-23428.0,Cluster-16931.5,Cluster-16931.0,Cluster-16931.7,Cluster-11547.0,Cluster-16931.6,Cluster-16931.16,Cluster-16931.8,Cluster-16931.12,Cluster-16931.4,Cluster-16931.9,Cluster-16931.11,Cluster-16931.2,Cluster-16931.3,Cluster-16931.13,Cluster-16931.17,Cluster-16931.14,Cluster-15351.0,Cluster-16931.15
GO:0042399	ectoine metabolic process	biological_process	3.0414e-05	0.0017629	20	10312	22	42813	Cluster-16931.7,Cluster-11547.0,Cluster-16931.5,Cluster-16931.0,Cluster-16931.10,Cluster-23428.0,Cluster-16931.3,Cluster-16931.13,Cluster-16931.17,Cluster-15351.0,Cluster-16931.14,Cluster-16931.15,Cluster-16931.11,Cluster-16931.2,Cluster-16931.8,Cluster-16931.12,Cluster-16931.4,Cluster-16931.9,Cluster-16931.6,Cluster-16931.16
GO:0070403	NAD+ binding	molecular_function	3.0573e-05	0.0017629	19	10312	34	42813	Cluster-14846.0,Cluster-9748.16039,Cluster-11685.0,Cluster-9748.20325,Cluster-8857.0,Cluster-16612.0,Cluster-16612.1,Cluster-7190.0,Cluster-16119.0,Cluster-11685.2,Cluster-9748.16297,Cluster-9748.23202,Cluster-9748.8237,Cluster-16179.0,Cluster-4779.0,Cluster-19367.0,Cluster-20120.0,Cluster-3761.0,Cluster-9748.2062
GO:0009653	anatomical structure morphogenesis	biological_process	3.0634e-05	0.0017629	106	10312	289	42813	Cluster-9748.14236,Cluster-9748.19874,Cluster-9748.54876,Cluster-20033.0,Cluster-9748.4965,Cluster-19256.0,Cluster-9748.24805,Cluster-9748.18497,Cluster-9748.38186,Cluster-9748.29968,Cluster-9748.16525,Cluster-9748.40426,Cluster-9748.45428,Cluster-9748.7120,Cluster-9748.29890,Cluster-9748.39369,Cluster-20069.2,Cluster-9748.32283,Cluster-9748.7162,Cluster-9748.31296,Cluster-9748.23353,Cluster-9748…
GO:0002376	immune system process	biological_process	3.318e-05	0.0018879	134	10312	367	42813	Cluster-9748.1943,Cluster-9748.45980,Cluster-9748.45674,Cluster-9748.45685,Cluster-9748.11870,Cluster-9748.47837,Cluster-9748.40680,Cluster-9748.20700,Cluster-9748.10422,Cluster-9748.5773,Cluster-9748.34153,Cluster-9748.23913,Cluster-9748.53451,Cluster-9748.19440,Cluster-9748.24750,Cluster-9748.36459,Cluster-22968.0,Cluster-9748.53108,Cluster-9748.26707,Cluster-9748.53111,Cluster-9748.15578,Clust…
GO:0051539	4 iron, 4 sulfur cluster binding	molecular_function	3.4406e-05	0.0019359	39	10312	77	42813	Cluster-19395.0,Cluster-14664.0,Cluster-9748.16003,Cluster-12933.7,Cluster-13122.0,Cluster-9748.50292,Cluster-9748.10051,Cluster-6002.0,Cluster-17249.0,Cluster-9748.57096,Cluster-9748.43657,Cluster-1377.0,Cluster-9748.50293,Cluster-9748.14718,Cluster-12933.9,Cluster-9748.38989,Cluster-1377.1,Cluster-12933.8,Cluster-12933.2,Cluster-9748.43655,Cluster-9748.22058,Cluster-9748.38988,Cluster-3039.0,Cl…
GO:0008152	metabolic process	biological_process	3.6426e-05	0.002027	6071	10312	23728	42813	Cluster-9748.40853,Cluster-9748.29910,Cluster-9748.28540,Cluster-9748.24796,Cluster-9748.55444,Cluster-9748.14902,Cluster-9748.35884,Cluster-20379.0,Cluster-12679.1,Cluster-9748.45857,Cluster-21127.0,Cluster-9748.49070,Cluster-9748.39906,Cluster-18024.5,Cluster-9748.38801,Cluster-9748.50379,Cluster-21933.1,Cluster-9748.28615,Cluster-9748.52762,Cluster-9748.24229,Cluster-9748.5868,Cluster-9748.263…
GO:0009896	positive regulation of catabolic process	biological_process	4.1037e-05	0.0022107	59	10312	155	42813	Cluster-9748.45233,Cluster-9748.50327,Cluster-9748.16183,Cluster-9748.35016,Cluster-7988.3,Cluster-9748.45239,Cluster-7988.7,Cluster-7988.6,Cluster-9748.55702,Cluster-9748.16181,Cluster-9748.45238,Cluster-9748.34258,Cluster-9748.16179,Cluster-9748.7601,Cluster-9748.23912,Cluster-9748.1798,Cluster-7988.0,Cluster-9748.10634,Cluster-9748.7602,Cluster-6897.0,Cluster-9748.16177,Cluster-9748.48269,Clus…
GO:0010508	positive regulation of autophagy	biological_process	4.1037e-05	0.0022107	59	10312	155	42813	Cluster-9748.55703,Cluster-9748.55701,Cluster-8219.0,Cluster-9748.48277,Cluster-9748.16180,Cluster-9748.38971,Cluster-9748.16178,Cluster-9748.55704,Cluster-2910.1,Cluster-7988.1,Cluster-9748.41133,Cluster-7988.4,Cluster-9748.19669,Cluster-9748.16182,Cluster-7988.2,Cluster-9748.48276,Cluster-9748.48271,Cluster-9748.56498,Cluster-20700.0,Cluster-9748.16186,Cluster-11032.3,Cluster-9748.11486,Cluster…
GO:0031331	positive regulation of cellular catabolic process	biological_process	4.1037e-05	0.0022107	59	10312	155	42813	Cluster-9748.48276,Cluster-9748.16182,Cluster-7988.2,Cluster-20700.0,Cluster-9748.16186,Cluster-9748.48271,Cluster-9748.56498,Cluster-9748.17178,Cluster-9748.35333,Cluster-11032.3,Cluster-9748.11486,Cluster-18526.0,Cluster-9748.19216,Cluster-9748.16187,Cluster-13705.0,Cluster-9748.17179,Cluster-9748.56621,Cluster-9748.55700,Cluster-9748.48277,Cluster-9748.55701,Cluster-9748.16180,Cluster-8219.0,C…
GO:0045595	regulation of cell differentiation	biological_process	4.5777e-05	0.0024401	26	10312	48	42813	Cluster-9748.49876,Cluster-9748.12047,Cluster-9748.57133,Cluster-9748.52888,Cluster-9748.50630,Cluster-9748.39176,Cluster-9748.45428,Cluster-20494.0,Cluster-9748.56617,Cluster-9748.16525,Cluster-9748.52890,Cluster-9748.18497,Cluster-9748.5537,Cluster-9748.37744,Cluster-9748.11830,Cluster-9748.16526,Cluster-12906.0,Cluster-9748.52891,Cluster-9748.5536,Cluster-9748.19195,Cluster-9748.19200,Cluster-…
GO:0006928	movement of cell or subcellular component	biological_process	4.8956e-05	0.0025824	196	10312	536	42813	Cluster-6052.0,Cluster-9748.20311,Cluster-9748.45428,Cluster-9748.41133,Cluster-9748.23364,Cluster-9748.11123,Cluster-9748.31296,Cluster-9748.60485,Cluster-9748.41291,Cluster-9748.43575,Cluster-9748.22132,Cluster-9748.38971,Cluster-10739.1,Cluster-9748.25564,Cluster-9748.23361,Cluster-3157.1,Cluster-9748.10354,Cluster-9748.56621,Cluster-17883.0,Cluster-1542.0,Cluster-9748.7672,Cluster-9748.55700,…
GO:0005975	carbohydrate metabolic process	biological_process	5.0619e-05	0.0026426	667	10312	2195	42813	Cluster-9748.40763,Cluster-9748.32169,Cluster-22675.0,Cluster-9748.24876,Cluster-9748.11936,Cluster-9748.29890,Cluster-24531.0,Cluster-9748.8492,Cluster-13.0,Cluster-9748.34912,Cluster-9748.39128,Cluster-9748.52737,Cluster-24674.0,Cluster-9748.57264,Cluster-9748.8488,Cluster-9748.38467,Cluster-9748.17951,Cluster-9748.60720,Cluster-2817.8,Cluster-9748.58796,Cluster-9332.0,Cluster-9748.50436,Cluste…
GO:1901605	alpha-amino acid metabolic process	biological_process	5.2795e-05	0.0027281	498	10312	1649	42813	Cluster-9748.28066,Cluster-9748.47266,Cluster-9748.44172,Cluster-9748.45756,Cluster-9748.38162,Cluster-9748.29015,Cluster-9748.36259,Cluster-9748.23389,Cluster-20697.0,Cluster-9748.27438,Cluster-9748.56949,Cluster-24465.3,Cluster-9748.51094,Cluster-9748.15803,Cluster-8144.0,Cluster-9748.28691,Cluster-9748.47147,Cluster-16587.0,Cluster-9748.53109,Cluster-9748.38980,Cluster-9748.41317,Cluster-9748.…
GO:0004016	adenylate cyclase activity	molecular_function	6.2118e-05	0.0031457	10	10312	14	42813	Cluster-9748.3162,Cluster-14125.1,Cluster-9748.38923,Cluster-9748.9926,Cluster-9748.18625,Cluster-9748.48868,Cluster-9748.18624,Cluster-9748.3897,Cluster-9748.59386,Cluster-21462.0
GO:0006171	cAMP biosynthetic process	biological_process	6.2118e-05	0.0031457	10	10312	14	42813	Cluster-9748.48868,Cluster-9748.18625,Cluster-9748.18624,Cluster-9748.9926,Cluster-9748.38923,Cluster-14125.1,Cluster-9748.3162,Cluster-21462.0,Cluster-9748.59386,Cluster-9748.3897
GO:0006952	defense response	biological_process	6.4087e-05	0.0032133	178	10312	529	42813	Cluster-9748.53446,Cluster-9748.60658,Cluster-9748.43575,Cluster-9748.25333,Cluster-9748.16577,Cluster-9748.18158,Cluster-9748.61538,Cluster-9748.60485,Cluster-9748.60799,Cluster-9748.1854,Cluster-9748.30798,Cluster-9748.13301,Cluster-19395.0,Cluster-18929.0,Cluster-9748.7519,Cluster-9748.28142,Cluster-9748.61700,Cluster-9748.21315,Cluster-9748.38766,Cluster-2639.0,Cluster-9748.13305,Cluster-2278…
GO:0015936	coenzyme A metabolic process	biological_process	6.5483e-05	0.003251	22	10312	43	42813	Cluster-9748.24121,Cluster-9748.7183,Cluster-9748.34635,Cluster-9748.28372,Cluster-9748.30746,Cluster-9748.41468,Cluster-9748.27080,Cluster-9748.30014,Cluster-9748.10821,Cluster-9748.28374,Cluster-9748.11774,Cluster-9748.12025,Cluster-9748.56118,Cluster-9748.60918,Cluster-9748.7187,Cluster-9748.32055,Cluster-9748.7186,Cluster-9748.7184,Cluster-9748.55084,Cluster-9748.42947,Cluster-9748.11542,Clus…
GO:0032502	developmental process	biological_process	6.6598e-05	0.0032743	267	10312	822	42813	Cluster-9748.3148,Cluster-16443.0,Cluster-9748.52891,Cluster-9748.33898,Cluster-9748.52412,Cluster-9748.44722,Cluster-9748.37744,Cluster-9748.41713,Cluster-9748.10210,Cluster-9748.48106,Cluster-9748.28874,Cluster-9748.35649,Cluster-9748.30024,Cluster-9748.14870,Cluster-9748.12653,Cluster-9748.6630,Cluster-9748.49187,Cluster-9748.12047,Cluster-9748.16138,Cluster-9349.1,Cluster-9748.21110,Cluster-9…
GO:0044282	small molecule catabolic process	biological_process	6.905e-05	0.0033622	88	10312	231	42813	Cluster-9748.38050,Cluster-9748.31081,Cluster-9748.32426,Cluster-9748.30266,Cluster-22809.6,Cluster-9748.21458,Cluster-23644.1,Cluster-9748.20514,Cluster-9748.37902,Cluster-874.0,Cluster-9748.30384,Cluster-9748.53340,Cluster-9748.33752,Cluster-17582.0,Cluster-9748.53379,Cluster-9748.47515,Cluster-9748.55335,Cluster-9748.19916,Cluster-9748.36659,Cluster-4175.0,Cluster-9748.49814,Cluster-9748.43801…
GO:0015923	mannosidase activity	molecular_function	7.4785e-05	0.0036068	43	10312	96	42813	Cluster-9748.3186,Cluster-9748.10646,Cluster-9748.27877,Cluster-18042.0,Cluster-9748.45823,Cluster-9748.57264,Cluster-9748.59621,Cluster-9748.5002,Cluster-9748.38498,Cluster-9748.23270,Cluster-18199.0,Cluster-9748.452,Cluster-24212.0,Cluster-9748.42840,Cluster-9748.11936,Cluster-618.0,Cluster-18083.0,Cluster-6638.0,Cluster-9748.38495,Cluster-9748.8476,Cluster-16277.0,Cluster-9748.57265,Cluster-45…
GO:0030058	amine dehydrogenase activity	molecular_function	7.8038e-05	0.0037282	9	10312	10	42813	Cluster-15453.1,Cluster-9748.21259,Cluster-9748.22957,Cluster-9748.21257,Cluster-9748.21255,Cluster-9748.47959,Cluster-9748.21254,Cluster-9748.21256,Cluster-15453.0
GO:0010506	regulation of autophagy	biological_process	8.6443e-05	0.0040911	66	10312	186	42813	Cluster-9748.690,Cluster-9748.17701,Cluster-9748.48277,Cluster-9748.16180,Cluster-9748.38971,Cluster-9748.16178,Cluster-9748.41133,Cluster-7988.4,Cluster-9748.11486,Cluster-11032.3,Cluster-9748.35333,Cluster-9748.16182,Cluster-9748.48276,Cluster-9748.48271,Cluster-20700.0,Cluster-9748.50402,Cluster-9748.56621,Cluster-9748.17179,Cluster-9748.55700,Cluster-9748.45233,Cluster-9748.16183,Cluster-9748…
GO:0005938	cell cortex	cellular_component	9.2783e-05	0.0042728	75	10312	180	42813	Cluster-9748.48999,Cluster-8710.0,Cluster-9748.35016,Cluster-7629.0,Cluster-7666.1,Cluster-9748.55702,Cluster-9748.11516,Cluster-9748.28466,Cluster-19306.0,Cluster-9748.31746,Cluster-9748.28662,Cluster-9748.34258,Cluster-9748.8377,Cluster-9748.25561,Cluster-9748.61470,Cluster-9748.37710,Cluster-9748.4714,Cluster-9748.45011,Cluster-9748.53133,Cluster-9748.41752,Cluster-9748.25565,Cluster-9748.5186…
GO:0051536	iron-sulfur cluster binding	molecular_function	9.2813e-05	0.0042728	92	10312	248	42813	Cluster-9748.50292,Cluster-9748.42484,Cluster-13122.0,Cluster-19395.0,Cluster-9748.12144,Cluster-9748.39343,Cluster-9748.45857,Cluster-9748.57096,Cluster-9748.10051,Cluster-9748.40537,Cluster-9748.14718,Cluster-1377.0,Cluster-1377.1,Cluster-9748.38989,Cluster-12208.0,Cluster-18386.1,Cluster-9748.21597,Cluster-16508.0,Cluster-8831.0,Cluster-9748.22058,Cluster-9748.43655,Cluster-9748.38988,Cluster-…
GO:0051540	metal cluster binding	molecular_function	9.2813e-05	0.0042728	92	10312	248	42813	Cluster-9748.10051,Cluster-9748.40537,Cluster-9748.45857,Cluster-9748.57096,Cluster-12208.0,Cluster-18386.1,Cluster-9748.14718,Cluster-1377.0,Cluster-1377.1,Cluster-9748.38989,Cluster-19395.0,Cluster-9748.50292,Cluster-13122.0,Cluster-9748.42484,Cluster-9748.39343,Cluster-9748.12144,Cluster-9748.37392,Cluster-10555.0,Cluster-9748.46578,Cluster-9748.54012,Cluster-2220.0,Cluster-6268.0,Cluster-2395…
GO:0009063	cellular amino acid catabolic process	biological_process	9.7163e-05	0.0044327	73	10312	192	42813	Cluster-17582.0,Cluster-9748.33752,Cluster-9748.47515,Cluster-9748.53379,Cluster-9748.36659,Cluster-9748.55335,Cluster-9748.35383,Cluster-9748.47201,Cluster-9748.24330,Cluster-22809.4,Cluster-9748.43801,Cluster-9748.49814,Cluster-9748.30266,Cluster-9748.32426,Cluster-9748.31081,Cluster-9748.38050,Cluster-9748.21458,Cluster-22809.6,Cluster-9748.37902,Cluster-9748.20514,Cluster-23644.1,Cluster-9748…
GO:0051087	chaperone binding	molecular_function	0.00010534	0.0047631	46	10312	102	42813	Cluster-9748.56760,Cluster-9748.56621,Cluster-9748.52679,Cluster-13705.0,Cluster-9748.9346,Cluster-9748.60484,Cluster-9748.53109,Cluster-9748.23212,Cluster-9748.51094,Cluster-20700.0,Cluster-9748.23382,Cluster-9748.16186,Cluster-9748.16182,Cluster-9748.53110,Cluster-9748.17521,Cluster-7988.4,Cluster-21910.1,Cluster-10521.0,Cluster-9748.36970,Cluster-9748.20699,Cluster-7988.1,Cluster-9748.17129,Cl…
GO:0019042	viral latency	biological_process	0.00011367	0.005094	5	10312	6	42813	Cluster-9748.48165,Cluster-9748.20393,Cluster-9748.25245,Cluster-9748.25250,Cluster-9748.25249
GO:0008374	O-acyltransferase activity	molecular_function	0.00011855	0.0052662	47	10312	118	42813	Cluster-9748.40107,Cluster-23295.7,Cluster-9748.40097,Cluster-9748.40092,Cluster-9748.31681,Cluster-19487.0,Cluster-9748.40124,Cluster-9748.15939,Cluster-10684.0,Cluster-9748.39416,Cluster-9748.40106,Cluster-9748.39477,Cluster-9748.5210,Cluster-10793.0,Cluster-9748.14636,Cluster-23295.1,Cluster-9748.60075,Cluster-9748.49762,Cluster-9748.5561,Cluster-9748.39417,Cluster-9748.7559,Cluster-9748.37774…
GO:0007018	microtubule-based movement	biological_process	0.00012255	0.0053707	117	10312	280	42813	Cluster-9748.50331,Cluster-9748.25361,Cluster-9748.23372,Cluster-7378.0,Cluster-9748.20701,Cluster-9748.35994,Cluster-9748.43574,Cluster-9748.447,Cluster-12001.0,Cluster-9748.26752,Cluster-9748.32745,Cluster-9748.56759,Cluster-9748.34608,Cluster-9748.5553,Cluster-9748.44222,Cluster-9748.24962,Cluster-9748.23359,Cluster-9748.24605,Cluster-9748.3288,Cluster-4147.0,Cluster-9748.20702,Cluster-9748.21…
GO:0019897	extrinsic component of plasma membrane	cellular_component	0.00012303	0.0053707	45	10312	82	42813	Cluster-11039.0,Cluster-4544.0,Cluster-9748.56758,Cluster-9748.20702,Cluster-4147.0,Cluster-9748.6855,Cluster-9748.56759,Cluster-9748.16783,Cluster-9748.1584,Cluster-12001.0,Cluster-9748.15995,Cluster-9748.43574,Cluster-9748.56761,Cluster-9748.20792,Cluster-9748.27855,Cluster-9748.20793,Cluster-9748.25361,Cluster-9748.50331,Cluster-9748.40193,Cluster-9748.43573,Cluster-9748.20699,Cluster-11489.1,…
GO:0051287	NAD binding	molecular_function	0.00012848	0.0055608	115	10312	331	42813	Cluster-9748.50093,Cluster-16612.1,Cluster-14972.5,Cluster-9748.43799,Cluster-9748.32850,Cluster-8857.0,Cluster-9748.21673,Cluster-9748.19710,Cluster-13550.1,Cluster-8630.6,Cluster-9748.6867,Cluster-9748.30854,Cluster-9748.28426,Cluster-20120.0,Cluster-9748.58895,Cluster-9748.30337,Cluster-12965.0,Cluster-9748.31029,Cluster-9748.28425,Cluster-9748.11053,Cluster-9748.45399,Cluster-9748.5680,Cluste…
GO:0006269	DNA replication, synthesis of RNA primer	biological_process	0.00014564	0.00625	36	10312	83	42813	Cluster-18827.1,Cluster-9748.39726,Cluster-11784.3,Cluster-9748.39724,Cluster-9748.59895,Cluster-9748.55770,Cluster-15953.0,Cluster-9748.39727,Cluster-13949.0,Cluster-22190.1,Cluster-9748.59894,Cluster-18730.2,Cluster-20887.0,Cluster-9748.23649,Cluster-9748.52086,Cluster-19755.1,Cluster-9748.37209,Cluster-22190.0,Cluster-9748.23470,Cluster-9748.39825,Cluster-9748.38788,Cluster-9748.39728,Cluster-…
GO:0008170	N-methyltransferase activity	molecular_function	0.00016455	0.0070024	48	10312	110	42813	Cluster-9748.8283,Cluster-9748.1147,Cluster-22809.6,Cluster-22809.2,Cluster-22809.3,Cluster-9748.57381,Cluster-9748.37902,Cluster-9748.15836,Cluster-9748.18156,Cluster-9748.3101,Cluster-9748.55768,Cluster-914.0,Cluster-9748.53379,Cluster-9748.44868,Cluster-9748.53866,Cluster-9748.2251,Cluster-9748.47201,Cluster-9748.35383,Cluster-22809.4,Cluster-726.0,Cluster-9748.16114,Cluster-9748.44866,Cluster…
GO:0008373	sialyltransferase activity	molecular_function	0.00019683	0.0083061	13	10312	19	42813	Cluster-9748.1068,Cluster-9748.1071,Cluster-9748.58931,Cluster-9748.1072,Cluster-14801.0,Cluster-9748.58928,Cluster-9748.58934,Cluster-9748.58929,Cluster-9748.1070,Cluster-9748.1074,Cluster-9748.1067,Cluster-9748.58932,Cluster-9748.1069
GO:1901606	alpha-amino acid catabolic process	biological_process	0.00020088	0.0084069	71	10312	189	42813	Cluster-9748.59121,Cluster-17582.1,Cluster-9748.44868,Cluster-9748.31029,Cluster-9748.28070,Cluster-9748.30854,Cluster-9748.43799,Cluster-22809.3,Cluster-9748.57381,Cluster-22809.2,Cluster-9748.1147,Cluster-22809.1,Cluster-9748.19920,Cluster-15191.0,Cluster-9748.45116,Cluster-9748.3798,Cluster-9748.48485,Cluster-9748.29591,Cluster-9748.33806,Cluster-9748.32878,Cluster-9748.33813,Cluster-9748.2712…
GO:0030983	mismatched DNA binding	molecular_function	0.00021906	0.0090037	41	10312	90	42813	Cluster-179.0,Cluster-2044.0,Cluster-12691.0,Cluster-9748.56617,Cluster-9748.14325,Cluster-3463.0,Cluster-9748.47837,Cluster-24406.1,Cluster-12691.1,Cluster-9748.1980,Cluster-9748.53081,Cluster-7443.0,Cluster-9748.35122,Cluster-9748.36582,Cluster-9748.10022,Cluster-18424.1,Cluster-9748.12046,Cluster-9748.27714,Cluster-9748.39728,Cluster-9748.12047,Cluster-18538.0,Cluster-9748.29617,Cluster-9748.3…
GO:0006606	protein import into nucleus	biological_process	0.00022644	0.0090037	47	10312	121	42813	Cluster-9748.16675,Cluster-9748.8377,Cluster-20409.0,Cluster-23173.1,Cluster-9748.2126,Cluster-9748.57601,Cluster-9748.36143,Cluster-6107.0,Cluster-14357.0,Cluster-9748.53133,Cluster-9748.1285,Cluster-4033.0,Cluster-9748.9722,Cluster-9748.53136,Cluster-9748.21007,Cluster-9748.29978,Cluster-9748.34018,Cluster-23550.3,Cluster-9748.35016,Cluster-23407.0,Cluster-965.0,Cluster-12991.0,Cluster-9748.212…
GO:0034504	protein localization to nucleus	biological_process	0.00022644	0.0090037	47	10312	121	42813	Cluster-9748.37421,Cluster-9748.2123,Cluster-9748.11486,Cluster-9748.19216,Cluster-9748.25410,Cluster-9748.13916,Cluster-23550.5,Cluster-9748.56621,Cluster-9748.1286,Cluster-9748.25409,Cluster-9748.53135,Cluster-9748.13917,Cluster-9748.46701,Cluster-9748.4732,Cluster-9748.11699,Cluster-9748.2125,Cluster-9748.16320,Cluster-9748.41133,Cluster-9748.57100,Cluster-9748.53132,Cluster-9748.57601,Cluster…
GO:0044744	protein targeting to nucleus	biological_process	0.00022644	0.0090037	47	10312	121	42813	Cluster-9748.56621,Cluster-23550.5,Cluster-9748.1286,Cluster-9748.13916,Cluster-9748.19216,Cluster-9748.25410,Cluster-9748.11486,Cluster-9748.2123,Cluster-9748.37421,Cluster-9748.53132,Cluster-9748.16320,Cluster-9748.57100,Cluster-9748.41133,Cluster-9748.46701,Cluster-9748.4732,Cluster-9748.11699,Cluster-9748.2125,Cluster-9748.13917,Cluster-9748.53135,Cluster-9748.25409,Cluster-9748.53133,Cluster…
GO:0051170	nuclear import	biological_process	0.00022644	0.0090037	47	10312	121	42813	Cluster-9748.9722,Cluster-9748.53133,Cluster-9748.1285,Cluster-4033.0,Cluster-9748.21007,Cluster-9748.29978,Cluster-9748.34018,Cluster-9748.53136,Cluster-9748.8377,Cluster-20409.0,Cluster-23173.1,Cluster-9748.16675,Cluster-9748.36143,Cluster-9748.57601,Cluster-6107.0,Cluster-14357.0,Cluster-9748.2126,Cluster-17331.0,Cluster-9748.2124,Cluster-9748.24352,Cluster-9748.34258,Cluster-9748.1287,Cluster…
GO:1902593	single-organism nuclear import	biological_process	0.00022644	0.0090037	47	10312	121	42813	Cluster-9748.25410,Cluster-9748.19216,Cluster-23550.5,Cluster-9748.56621,Cluster-9748.1286,Cluster-9748.13916,Cluster-9748.2123,Cluster-9748.37421,Cluster-9748.11486,Cluster-9748.41133,Cluster-9748.57100,Cluster-9748.16320,Cluster-9748.2125,Cluster-9748.4732,Cluster-9748.46701,Cluster-9748.11699,Cluster-9748.53132,Cluster-9748.25409,Cluster-9748.53135,Cluster-9748.13917,Cluster-9748.53136,Cluster…
GO:0006302	double-strand break repair	biological_process	0.00022783	0.0090037	34	10312	68	42813	Cluster-9748.53444,Cluster-4679.0,Cluster-21118.0,Cluster-9748.53451,Cluster-9748.6965,Cluster-9748.19440,Cluster-9748.57894,Cluster-17997.2,Cluster-23012.0,Cluster-15407.0,Cluster-9748.15309,Cluster-9748.53445,Cluster-23846.1,Cluster-2028.0,Cluster-12399.0,Cluster-23846.0,Cluster-9748.41544,Cluster-6126.0,Cluster-9748.19439,Cluster-9748.9112,Cluster-11119.0,Cluster-9748.53452,Cluster-10230.0,Clu…
GO:0044448	cell cortex part	cellular_component	0.00023043	0.0090037	70	10312	169	42813	Cluster-9748.56621,Cluster-22350.0,Cluster-9748.55700,Cluster-9748.51919,Cluster-9748.11486,Cluster-23673.0,Cluster-12088.0,Cluster-9748.36968,Cluster-9748.41133,Cluster-9748.33740,Cluster-9748.46701,Cluster-9748.51867,Cluster-9748.21487,Cluster-9748.28464,Cluster-11834.0,Cluster-9748.25564,Cluster-9748.53135,Cluster-9748.41752,Cluster-9748.53133,Cluster-9748.25565,Cluster-9748.37710,Cluster-9748…
GO:0009615	response to virus	biological_process	0.00023263	0.0090037	72	10312	178	42813	Cluster-9748.28216,Cluster-9748.13301,Cluster-8672.0,Cluster-9748.60485,Cluster-9748.20699,Cluster-9748.53446,Cluster-9748.43575,Cluster-9748.26707,Cluster-9748.7672,Cluster-9748.53111,Cluster-9748.15578,Cluster-9748.11486,Cluster-9748.35700,Cluster-9748.23212,Cluster-9748.21478,Cluster-9748.53444,Cluster-9748.47837,Cluster-9748.55702,Cluster-9748.20700,Cluster-9748.32868,Cluster-9748.53451,Clust…
GO:0006729	tetrahydrobiopterin biosynthetic process	biological_process	0.00023647	0.0090037	9	10312	12	42813	Cluster-9748.39381,Cluster-9748.6075,Cluster-9748.10018,Cluster-9748.48267,Cluster-9748.4160,Cluster-9748.25718,Cluster-9748.10017,Cluster-9748.24446,Cluster-9748.39382
GO:0008124	4-alpha-hydroxytetrahydrobiopterin dehydratase activity	molecular_function	0.00023647	0.0090037	9	10312	12	42813	Cluster-9748.25718,Cluster-9748.10017,Cluster-9748.24446,Cluster-9748.39382,Cluster-9748.6075,Cluster-9748.39381,Cluster-9748.48267,Cluster-9748.4160,Cluster-9748.10018
GO:0046146	tetrahydrobiopterin metabolic process	biological_process	0.00023647	0.0090037	9	10312	12	42813	Cluster-9748.48267,Cluster-9748.4160,Cluster-9748.10018,Cluster-9748.6075,Cluster-9748.39381,Cluster-9748.39382,Cluster-9748.10017,Cluster-9748.24446,Cluster-9748.25718
GO:0016645	oxidoreductase activity, acting on the CH-NH group of donors	molecular_function	0.00024684	0.0092737	42	10312	97	42813	Cluster-9748.33384,Cluster-9748.30266,Cluster-9748.15554,Cluster-9748.25270,Cluster-9748.27369,Cluster-9748.43975,Cluster-9748.20793,Cluster-9748.20792,Cluster-9748.30854,Cluster-20.0,Cluster-9748.24912,Cluster-9748.52702,Cluster-9748.10444,Cluster-9748.11022,Cluster-2524.0,Cluster-9748.31029,Cluster-9748.47913,Cluster-9748.52703,Cluster-9748.41274,Cluster-23003.0,Cluster-9748.40385,Cluster-9748.…
GO:0004779	sulfate adenylyltransferase activity	molecular_function	0.00024916	0.0092737	10	10312	13	42813	Cluster-9748.33280,Cluster-9748.9832,Cluster-9748.18156,Cluster-9748.18155,Cluster-9748.60798,Cluster-9748.18158,Cluster-9748.60658,Cluster-9748.2251,Cluster-9748.34260,Cluster-9748.60799
GO:0004781	sulfate adenylyltransferase (ATP) activity	molecular_function	0.00024916	0.0092737	10	10312	13	42813	Cluster-9748.60798,Cluster-9748.18155,Cluster-9748.18156,Cluster-9748.9832,Cluster-9748.33280,Cluster-9748.34260,Cluster-9748.60799,Cluster-9748.2251,Cluster-9748.60658,Cluster-9748.18158
GO:0002694	regulation of leukocyte activation	biological_process	0.00025455	0.0092737	12	10312	16	42813	Cluster-9748.25640,Cluster-9748.34167,Cluster-9748.33148,Cluster-9748.30944,Cluster-9748.13217,Cluster-9748.27039,Cluster-9748.26044,Cluster-9748.42900,Cluster-9748.35245,Cluster-9748.35218,Cluster-9748.27040,Cluster-9748.27844
GO:0050865	regulation of cell activation	biological_process	0.00025455	0.0092737	12	10312	16	42813	Cluster-9748.35245,Cluster-9748.42900,Cluster-9748.27844,Cluster-9748.27040,Cluster-9748.35218,Cluster-9748.13217,Cluster-9748.30944,Cluster-9748.33148,Cluster-9748.34167,Cluster-9748.25640,Cluster-9748.26044,Cluster-9748.27039
GO:0051249	regulation of lymphocyte activation	biological_process	0.00025455	0.0092737	12	10312	16	42813	Cluster-9748.26044,Cluster-9748.27039,Cluster-9748.33148,Cluster-9748.13217,Cluster-9748.30944,Cluster-9748.25640,Cluster-9748.34167,Cluster-9748.35218,Cluster-9748.27040,Cluster-9748.27844,Cluster-9748.35245,Cluster-9748.42900
GO:0006664	glycolipid metabolic process	biological_process	0.0002571	0.0092996	151	10312	426	42813	Cluster-9748.7701,Cluster-9748.27908,Cluster-9748.47089,Cluster-9748.10355,Cluster-9748.31571,Cluster-21326.7,Cluster-9748.14681,Cluster-9748.33382,Cluster-15374.0,Cluster-21326.10,Cluster-9748.47915,Cluster-9748.27017,Cluster-21326.5,Cluster-1455.0,Cluster-12443.0,Cluster-9748.15027,Cluster-9748.56612,Cluster-9748.56334,Cluster-9748.30513,Cluster-21326.1,Cluster-11422.0,Cluster-9748.17086,Cluste…
GO:0043038	amino acid activation	biological_process	0.00026896	0.0095749	168	10312	510	42813	Cluster-9748.28691,Cluster-9748.56524,Cluster-9748.15275,Cluster-18024.0,Cluster-9748.51094,Cluster-9748.46747,Cluster-9748.44042,Cluster-24465.3,Cluster-9748.53109,Cluster-9748.17247,Cluster-20697.0,Cluster-9748.38162,Cluster-18024.7,Cluster-9748.31669,Cluster-9748.8843,Cluster-9748.5365,Cluster-9748.35207,Cluster-4149.1,Cluster-9748.61031,Cluster-9748.12161,Cluster-9748.3494,Cluster-18024.9,Clu…
GO:0043039	tRNA aminoacylation	biological_process	0.00026896	0.0095749	168	10312	510	42813	Cluster-9748.44041,Cluster-9748.47209,Cluster-9748.53337,Cluster-9748.25713,Cluster-9748.28295,Cluster-9748.42322,Cluster-10555.0,Cluster-9748.29649,Cluster-24465.6,Cluster-17850.6,Cluster-9748.18632,Cluster-9748.8051,Cluster-24465.7,Cluster-18024.4,Cluster-9748.35201,Cluster-9748.21142,Cluster-14132.0,Cluster-9748.41935,Cluster-9748.25032,Cluster-21866.0,Cluster-9748.46756,Cluster-9748.56525,Clu…
GO:0016634	oxidoreductase activity, acting on the CH-CH group of donors, oxygen as acceptor	molecular_function	0.00027038	0.0095749	15	10312	27	42813	Cluster-9748.47918,Cluster-9748.42367,Cluster-9748.47363,Cluster-9748.47916,Cluster-9748.33765,Cluster-9748.51881,Cluster-9748.23620,Cluster-9748.47364,Cluster-9748.31461,Cluster-9748.41471,Cluster-9748.53340,Cluster-9748.37889,Cluster-9748.23619,Cluster-9748.23622,Cluster-9748.33761
GO:0016875	ligase activity, forming carbon-oxygen bonds	molecular_function	0.00028785	0.010053	164	10312	494	42813	Cluster-9748.6030,Cluster-9748.8844,Cluster-9748.27798,Cluster-9748.42913,Cluster-9748.8050,Cluster-9748.39136,Cluster-9748.39137,Cluster-9748.1784,Cluster-21866.1,Cluster-9748.54422,Cluster-24465.8,Cluster-9748.25361,Cluster-10669.0,Cluster-9748.16587,Cluster-9748.1783,Cluster-9748.13018,Cluster-9748.39138,Cluster-9748.8843,Cluster-9748.31669,Cluster-18024.7,Cluster-9748.5365,Cluster-4149.1,Clus…
GO:0016876	ligase activity, forming aminoacyl-tRNA and related compounds	molecular_function	0.00028785	0.010053	164	10312	494	42813	Cluster-23164.0,Cluster-12001.0,Cluster-9748.1785,Cluster-2023.0,Cluster-24465.5,Cluster-3516.0,Cluster-9748.61030,Cluster-6690.0,Cluster-18243.0,Cluster-24465.1,Cluster-23207.0,Cluster-9748.54962,Cluster-9748.21246,Cluster-9748.29445,Cluster-4147.0,Cluster-3943.0,Cluster-9748.3130,Cluster-18024.1,Cluster-9748.16161,Cluster-9748.23382,Cluster-9748.43572,Cluster-9748.59960,Cluster-9748.60484,Clust…
GO:0006505	GPI anchor metabolic process	biological_process	0.00029583	0.010146	87	10312	231	42813	Cluster-9748.44221,Cluster-9748.51631,Cluster-14119.0,Cluster-9748.55265,Cluster-21326.12,Cluster-9748.25603,Cluster-9748.25604,Cluster-9748.17085,Cluster-9748.49024,Cluster-9748.46749,Cluster-15204.0,Cluster-9748.48170,Cluster-10188.2,Cluster-21326.9,Cluster-21326.0,Cluster-9748.52669,Cluster-9748.17090,Cluster-9748.12340,Cluster-14094.4,Cluster-9748.58020,Cluster-9748.56656,Cluster-21257.0,Clus…
GO:0010817	regulation of hormone levels	biological_process	0.0002967	0.010146	60	10312	173	42813	Cluster-9748.29078,Cluster-9748.31300,Cluster-9748.31108,Cluster-9748.28610,Cluster-9748.33113,Cluster-9748.55335,Cluster-9748.17285,Cluster-17282.0,Cluster-9748.27960,Cluster-9748.31393,Cluster-9748.5102,Cluster-9748.46237,Cluster-9748.42574,Cluster-9748.28617,Cluster-9748.31402,Cluster-874.0,Cluster-9748.43975,Cluster-9748.20792,Cluster-9748.30669,Cluster-9748.28602,Cluster-9748.20793,Cluster-9…
GO:0042445	hormone metabolic process	biological_process	0.0002967	0.010146	60	10312	173	42813	Cluster-9748.29935,Cluster-9748.28607,Cluster-9748.34131,Cluster-9748.25056,Cluster-8404.0,Cluster-22271.0,Cluster-9748.28606,Cluster-22271.1,Cluster-9748.9388,Cluster-9748.31939,Cluster-9748.27367,Cluster-9748.28604,Cluster-9748.25682,Cluster-9748.50606,Cluster-9748.28615,Cluster-9748.31726,Cluster-9748.28609,Cluster-9748.27850,Cluster-7881.0,Cluster-9748.31497,Cluster-9748.51458,Cluster-9748.58…
GO:0043015	gamma-tubulin binding	molecular_function	0.00029852	0.010146	12	10312	19	42813	Cluster-9748.41131,Cluster-20069.1,Cluster-9748.35016,Cluster-20069.0,Cluster-9748.1521,Cluster-9748.19216,Cluster-14580.2,Cluster-9748.41133,Cluster-14580.3,Cluster-9748.34258,Cluster-9748.1523,Cluster-9748.1522
GO:0010035	response to inorganic substance	biological_process	0.00030497	0.010286	39	10312	86	42813	Cluster-9748.50943,Cluster-9748.49797,Cluster-9748.50945,Cluster-9748.13988,Cluster-9748.30931,Cluster-9748.34161,Cluster-3370.0,Cluster-9748.13989,Cluster-9748.59465,Cluster-9748.30445,Cluster-9748.30798,Cluster-5634.0,Cluster-9748.36001,Cluster-9748.49796,Cluster-9748.1854,Cluster-9748.52479,Cluster-9748.50942,Cluster-9748.3772,Cluster-9748.30705,Cluster-9748.1855,Cluster-4172.0,Cluster-9748.34…
GO:0006553	lysine metabolic process	biological_process	0.00030674	0.010286	64	10312	166	42813	Cluster-22809.1,Cluster-9748.19920,Cluster-15191.0,Cluster-9748.3798,Cluster-9748.48485,Cluster-9748.29591,Cluster-9748.33806,Cluster-9748.33813,Cluster-9748.47517,Cluster-9748.51458,Cluster-9748.43800,Cluster-9748.3093,Cluster-9748.32735,Cluster-9748.30373,Cluster-9748.16114,Cluster-9748.44866,Cluster-9748.25861,Cluster-9748.59121,Cluster-17582.1,Cluster-9748.44868,Cluster-9748.31029,Cluster-974…
GO:0009894	regulation of catabolic process	biological_process	0.00030874	0.010286	79	10312	228	42813	Cluster-9748.48276,Cluster-9748.16182,Cluster-20700.0,Cluster-9748.48271,Cluster-9748.35333,Cluster-9748.11486,Cluster-11032.3,Cluster-9748.45538,Cluster-9748.17179,Cluster-9748.56621,Cluster-9748.50402,Cluster-9748.55700,Cluster-9748.16180,Cluster-9748.48277,Cluster-9748.16178,Cluster-9748.38971,Cluster-9748.17701,Cluster-9748.690,Cluster-9748.41133,Cluster-7988.4,Cluster-9748.7602,Cluster-9748.…
GO:0006525	arginine metabolic process	biological_process	0.00032316	0.010654	94	10312	278	42813	Cluster-9748.31787,Cluster-9748.31671,Cluster-9748.26823,Cluster-9748.24514,Cluster-16299.0,Cluster-9748.33495,Cluster-9748.57895,Cluster-9748.18520,Cluster-9748.42914,Cluster-9748.32892,Cluster-9748.17310,Cluster-9748.48044,Cluster-9748.13224,Cluster-9748.42915,Cluster-9748.54961,Cluster-9748.32894,Cluster-9748.14714,Cluster-9748.28692,Cluster-9748.16602,Cluster-9748.24991,Cluster-9109.0,Cluster…
GO:0000725	recombinational repair	biological_process	0.00032401	0.010654	21	10312	32	42813	Cluster-20682.1,Cluster-4679.0,Cluster-9748.29078,Cluster-10230.1,Cluster-9748.31108,Cluster-9748.25682,Cluster-4623.3,Cluster-9748.31726,Cluster-5465.0,Cluster-22704.0,Cluster-9748.31393,Cluster-4623.1,Cluster-9748.32560,Cluster-10230.2,Cluster-9748.15309,Cluster-15407.0,Cluster-10230.0,Cluster-9748.32609,Cluster-9748.27155,Cluster-6126.0,Cluster-9748.31121
GO:0004109	coproporphyrinogen oxidase activity	molecular_function	0.0003319	0.010844	10	10312	16	42813	Cluster-9748.23622,Cluster-9748.41471,Cluster-9748.47364,Cluster-9748.23619,Cluster-9748.51881,Cluster-9748.23620,Cluster-9748.47918,Cluster-9748.42367,Cluster-9748.47916,Cluster-9748.47363
GO:0044219	host cell plasmodesma	cellular_component	0.00033978	0.01103	10	10312	10	42813	Cluster-13837.0,Cluster-9748.19137,Cluster-12933.0,Cluster-20987.0,Cluster-12933.9,Cluster-6002.0,Cluster-18755.0,Cluster-19395.0,Cluster-12933.7,Cluster-12507.0
GO:0007217	tachykinin receptor signaling pathway	biological_process	0.00037889	0.012161	19	10312	36	42813	Cluster-9748.50419,Cluster-9748.27274,Cluster-9748.38336,Cluster-9748.24083,Cluster-9748.13306,Cluster-9748.36078,Cluster-9748.22194,Cluster-9748.24139,Cluster-9748.13305,Cluster-9748.14457,Cluster-9748.14459,Cluster-9748.13383,Cluster-9748.13307,Cluster-9748.61051,Cluster-9748.38025,Cluster-4295.0,Cluster-9748.19780,Cluster-9748.48983,Cluster-9748.27325
GO:0031329	regulation of cellular catabolic process	biological_process	0.00037944	0.012161	78	10312	226	42813	Cluster-9748.45538,Cluster-9748.55700,Cluster-9748.56621,Cluster-9748.17179,Cluster-9748.50402,Cluster-9748.48271,Cluster-20700.0,Cluster-9748.16182,Cluster-9748.48276,Cluster-9748.11486,Cluster-11032.3,Cluster-9748.35333,Cluster-7988.4,Cluster-9748.41133,Cluster-9748.16178,Cluster-9748.38971,Cluster-9748.16180,Cluster-9748.48277,Cluster-9748.690,Cluster-9748.17701,Cluster-9748.38974,Cluster-9748…
GO:0009070	serine family amino acid biosynthetic process	biological_process	0.00039655	0.01263	12	10312	16	42813	Cluster-9748.52703,Cluster-9748.31681,Cluster-9748.52702,Cluster-9748.42999,Cluster-9748.24912,Cluster-9748.31888,Cluster-20.0,Cluster-9748.15440,Cluster-9748.15554,Cluster-9748.15437,Cluster-9748.18668,Cluster-2524.0
GO:0000902	cell morphogenesis	biological_process	0.00040771	0.012824	51	10312	131	42813	Cluster-9748.38186,Cluster-9748.20415,Cluster-9748.45428,Cluster-9748.40426,Cluster-9748.29968,Cluster-9748.39369,Cluster-9748.14870,Cluster-9748.7120,Cluster-9748.29890,Cluster-9748.12047,Cluster-9748.6630,Cluster-9748.32283,Cluster-9748.31296,Cluster-9349.1,Cluster-9748.4965,Cluster-9748.10492,Cluster-20033.0,Cluster-9748.10023,Cluster-16443.0,Cluster-9748.51744,Cluster-9748.27038,Cluster-9748.…
GO:0032989	cellular component morphogenesis	biological_process	0.00040771	0.012824	51	10312	131	42813	Cluster-9748.41842,Cluster-9349.0,Cluster-12378.0,Cluster-9748.58417,Cluster-9748.56617,Cluster-9748.26392,Cluster-9748.26391,Cluster-9748.33915,Cluster-9748.49033,Cluster-9748.49276,Cluster-9748.49034,Cluster-9748.38184,Cluster-9748.39368,Cluster-9748.31759,Cluster-9748.21007,Cluster-9748.8684,Cluster-17572.0,Cluster-9748.23353,Cluster-15875.1,Cluster-11230.0,Cluster-1252.0,Cluster-9748.4960,Clu…
GO:0006913	nucleocytoplasmic transport	biological_process	0.00043104	0.013453	59	10312	162	42813	Cluster-9748.13917,Cluster-9748.27123,Cluster-9748.32878,Cluster-83.0,Cluster-9748.53135,Cluster-9748.25409,Cluster-9748.42136,Cluster-9748.53132,Cluster-9748.41133,Cluster-9748.57100,Cluster-9748.16320,Cluster-9748.46701,Cluster-9748.4732,Cluster-9748.2125,Cluster-9748.11699,Cluster-9748.11486,Cluster-9748.2123,Cluster-9748.51448,Cluster-9748.37421,Cluster-9748.1286,Cluster-9748.56621,Cluster-23…
GO:0003956	NAD(P)+-protein-arginine ADP-ribosyltransferase activity	molecular_function	0.00043302	0.013453	16	10312	20	42813	Cluster-2817.4,Cluster-23655.0,Cluster-9748.5335,Cluster-2817.1,Cluster-1233.0,Cluster-2817.9,Cluster-2401.0,Cluster-2817.3,Cluster-2817.2,Cluster-9748.61718,Cluster-2817.10,Cluster-2817.7,Cluster-14750.0,Cluster-9496.0,Cluster-2817.8,Cluster-2817.0
GO:0043207	response to external biotic stimulus	biological_process	0.00044507	0.013617	125	10312	344	42813	Cluster-9748.43575,Cluster-9748.16577,Cluster-9748.13543,Cluster-9748.53446,Cluster-9748.14681,Cluster-9748.60485,Cluster-9748.20699,Cluster-11489.1,Cluster-9748.30798,Cluster-9748.13301,Cluster-19395.0,Cluster-9748.28216,Cluster-6124.0,Cluster-8672.0,Cluster-9748.38766,Cluster-9748.7519,Cluster-9748.28142,Cluster-9748.27780,Cluster-9748.35700,Cluster-9748.11486,Cluster-9748.48654,Cluster-9748.21…
GO:0051707	response to other organism	biological_process	0.00044507	0.013617	125	10312	344	42813	Cluster-9748.23212,Cluster-9748.21478,Cluster-9748.48654,Cluster-9748.35700,Cluster-9748.11486,Cluster-9748.27780,Cluster-9748.7519,Cluster-9748.28142,Cluster-9748.38766,Cluster-9748.7672,Cluster-9748.53111,Cluster-9748.29102,Cluster-9748.26707,Cluster-9748.15578,Cluster-9748.60485,Cluster-9748.20699,Cluster-11489.1,Cluster-9748.14681,Cluster-9748.53446,Cluster-9748.13543,Cluster-9748.43575,Clust…
GO:0006643	membrane lipid metabolic process	biological_process	0.00044638	0.013617	153	10312	441	42813	Cluster-9748.34073,Cluster-9748.12339,Cluster-19220.1,Cluster-9748.10354,Cluster-9748.58245,Cluster-9748.52671,Cluster-9748.54572,Cluster-9748.10356,Cluster-9748.29810,Cluster-14207.0,Cluster-9748.45658,Cluster-9748.5724,Cluster-21326.3,Cluster-9748.57251,Cluster-9748.40048,Cluster-9748.34072,Cluster-9748.6843,Cluster-9748.17088,Cluster-9748.32169,Cluster-14094.2,Cluster-9748.47914,Cluster-21326.…
GO:0006890	retrograde vesicle-mediated transport, Golgi to ER	biological_process	0.0004494	0.013627	16	10312	31	42813	Cluster-9748.44695,Cluster-9748.45752,Cluster-9748.57302,Cluster-17388.1,Cluster-9748.19522,Cluster-9748.44696,Cluster-9748.44698,Cluster-9748.44697,Cluster-9748.9202,Cluster-9748.8891,Cluster-9748.43392,Cluster-9748.56994,Cluster-9748.19521,Cluster-17388.0,Cluster-9748.53631,Cluster-9053.0
GO:0006418	tRNA aminoacylation for protein translation	biological_process	0.00045861	0.013791	160	10312	485	42813	Cluster-9748.42915,Cluster-9748.54961,Cluster-9748.13224,Cluster-9748.47190,Cluster-9748.28386,Cluster-4149.0,Cluster-9748.28692,Cluster-9748.26823,Cluster-18024.5,Cluster-9748.33495,Cluster-13508.0,Cluster-9748.690,Cluster-9748.42547,Cluster-16299.0,Cluster-17850.5,Cluster-9748.20699,Cluster-9748.13403,Cluster-24465.4,Cluster-9748.21313,Cluster-9748.32892,Cluster-9748.13013,Cluster-9748.42324,Cl…
GO:0034754	cellular hormone metabolic process	biological_process	0.00046286	0.013791	58	10312	168	42813	Cluster-9748.17285,Cluster-9748.55335,Cluster-9748.28610,Cluster-9748.33113,Cluster-9748.31108,Cluster-9748.31300,Cluster-9748.29078,Cluster-9748.42574,Cluster-9748.46237,Cluster-9748.31393,Cluster-9748.5102,Cluster-9748.27960,Cluster-17282.0,Cluster-9748.31388,Cluster-9748.20793,Cluster-9748.30669,Cluster-9748.20792,Cluster-9748.28602,Cluster-9748.43975,Cluster-874.0,Cluster-9748.31402,Cluster-9…
GO:0009069	serine family amino acid metabolic process	biological_process	0.00046295	0.013791	134	10312	385	42813	Cluster-9748.44059,Cluster-9748.29543,Cluster-9748.20870,Cluster-9748.52640,Cluster-9748.39939,Cluster-9748.35233,Cluster-9748.37272,Cluster-9748.32008,Cluster-9748.54701,Cluster-9748.9505,Cluster-15947.0,Cluster-9748.22973,Cluster-9748.38034,Cluster-9748.8737,Cluster-9748.27623,Cluster-9748.20311,Cluster-9748.20704,Cluster-9748.39727,Cluster-9748.40784,Cluster-9748.22112,Cluster-9748.38548,Clust…
GO:0016410	N-acyltransferase activity	molecular_function	0.00046714	0.013834	65	10312	165	42813	Cluster-9748.42483,Cluster-10373.0,Cluster-15360.0,Cluster-9050.0,Cluster-9748.59252,Cluster-9748.43838,Cluster-9748.58456,Cluster-9748.42478,Cluster-9748.26668,Cluster-9748.59254,Cluster-9748.4753,Cluster-3721.0,Cluster-9748.6785,Cluster-8092.1,Cluster-9748.4032,Cluster-3560.0,Cluster-9748.33183,Cluster-3885.0,Cluster-9748.13695,Cluster-9748.8611,Cluster-13548.0,Cluster-9748.33885,Cluster-9748.7…
GO:0006914	autophagy	biological_process	0.00047484	0.01398	155	10312	491	42813	Cluster-9748.50403,Cluster-9748.39928,Cluster-9748.1521,Cluster-9748.43572,Cluster-9748.28998,Cluster-9748.16187,Cluster-13705.0,Cluster-9748.56760,Cluster-9748.57480,Cluster-2910.1,Cluster-7988.1,Cluster-9748.40340,Cluster-16738.1,Cluster-9748.4732,Cluster-9748.19669,Cluster-9748.53132,Cluster-9748.53110,Cluster-9748.17693,Cluster-9748.48269,Cluster-9748.16177,Cluster-6897.0,Cluster-9748.1798,Cl…
GO:0004812	aminoacyl-tRNA ligase activity	molecular_function	0.00049061	0.014361	156	10312	469	42813	Cluster-24465.5,Cluster-3516.0,Cluster-23164.0,Cluster-12001.0,Cluster-2023.0,Cluster-9748.1785,Cluster-9748.29445,Cluster-9748.21246,Cluster-9748.54962,Cluster-23207.0,Cluster-4147.0,Cluster-3943.0,Cluster-18243.0,Cluster-6690.0,Cluster-9748.61030,Cluster-24465.1,Cluster-9748.16213,Cluster-9748.45632,Cluster-9748.56760,Cluster-9748.44039,Cluster-9748.23382,Cluster-9748.16161,Cluster-18024.1,Clus…
GO:0046486	glycerolipid metabolic process	biological_process	0.00050611	0.014703	191	10312	567	42813	Cluster-9748.500,Cluster-9748.28382,Cluster-9748.47701,Cluster-9748.46964,Cluster-9748.36828,Cluster-9748.9204,Cluster-14094.1,Cluster-9748.26542,Cluster-14094.5,Cluster-9748.44222,Cluster-9748.2085,Cluster-9748.9210,Cluster-7578.0,Cluster-22002.0,Cluster-9748.30178,Cluster-23719.1,Cluster-13404.0,Cluster-9748.51074,Cluster-9748.4338,Cluster-9748.37779,Cluster-9748.57443,Cluster-23295.1,Cluster-9…
GO:0060590	ATPase regulator activity	molecular_function	0.00050809	0.014703	56	10312	135	42813	Cluster-9748.6611,Cluster-9748.55690,Cluster-9748.53110,Cluster-9748.26084,Cluster-9748.32158,Cluster-7988.4,Cluster-9748.17521,Cluster-7988.1,Cluster-9748.20699,Cluster-9748.24694,Cluster-9748.23223,Cluster-9748.47464,Cluster-9748.16178,Cluster-9748.16180,Cluster-9748.56760,Cluster-9748.56621,Cluster-13705.0,Cluster-9748.37817,Cluster-9748.9346,Cluster-9748.53109,Cluster-9748.60484,Cluster-9748.…
GO:0005575	cellular_component	cellular_component	0.00051186	0.014728	5427	10312	21330	42813	Cluster-21271.4,Cluster-9748.34185,Cluster-9748.31552,Cluster-9748.26039,Cluster-3918.0,Cluster-9748.35121,Cluster-9748.10426,Cluster-9748.38884,Cluster-9748.1181,Cluster-9748.22165,Cluster-9748.59813,Cluster-9748.44245,Cluster-9748.7672,Cluster-9748.13350,Cluster-9748.21250,Cluster-9748.34446,Cluster-9748.28281,Cluster-9748.24580,Cluster-9748.51826,Cluster-9748.2873,Cluster-9748.19920,Cluster-97…
GO:0004222	metalloendopeptidase activity	molecular_function	0.00051624	0.01477	95	10312	271	42813	Cluster-9748.14346,Cluster-10423.2,Cluster-9748.15404,Cluster-9748.28760,Cluster-9748.5297,Cluster-9748.26162,Cluster-9748.12471,Cluster-9748.27950,Cluster-9748.15403,Cluster-9748.18072,Cluster-9748.17313,Cluster-9748.50806,Cluster-9748.20541,Cluster-9748.21315,Cluster-12088.0,Cluster-9748.37161,Cluster-9748.31641,Cluster-9748.12551,Cluster-9748.1781,Cluster-9748.28467,Cluster-9748.36991,Cluster-…
GO:0006820	anion transport	biological_process	0.00052832	0.015031	133	10312	409	42813	Cluster-9748.5977,Cluster-9748.18116,Cluster-6588.0,Cluster-9748.26647,Cluster-9748.44054,Cluster-9748.20984,Cluster-9748.6359,Cluster-9748.35170,Cluster-23489.0,Cluster-9748.8751,Cluster-22074.0,Cluster-8487.0,Cluster-9748.1855,Cluster-23295.2,Cluster-9748.17821,Cluster-9748.25459,Cluster-9748.10634,Cluster-9748.27842,Cluster-9748.43495,Cluster-20541.0,Cluster-9748.20987,Cluster-9748.52914,Clust…
GO:0016989	sigma factor antagonist activity	molecular_function	0.0005597	0.015834	6	10312	7	42813	Cluster-9748.17808,Cluster-9748.17806,Cluster-9748.47872,Cluster-9748.24307,Cluster-9748.17807,Cluster-9748.24306
GO:0010038	response to metal ion	biological_process	0.00057556	0.016167	33	10312	69	42813	Cluster-9748.30445,Cluster-9748.59465,Cluster-9748.34161,Cluster-3370.0,Cluster-9748.13989,Cluster-9748.50942,Cluster-5634.0,Cluster-9748.36001,Cluster-9748.30798,Cluster-9748.49796,Cluster-9748.50943,Cluster-9748.49797,Cluster-9748.50945,Cluster-9748.13988,Cluster-9748.30931,Cluster-9748.27449,Cluster-9748.16075,Cluster-9748.31355,Cluster-16547.0,Cluster-7318.0,Cluster-399.0,Cluster-9748.13992,C…
GO:0045321	leukocyte activation	biological_process	0.00057786	0.016167	13	10312	20	42813	Cluster-9748.27844,Cluster-9748.27040,Cluster-9748.35218,Cluster-9748.35245,Cluster-9748.42900,Cluster-9748.26044,Cluster-9748.27039,Cluster-9748.13217,Cluster-9748.56603,Cluster-9748.30944,Cluster-9748.33148,Cluster-9748.34167,Cluster-9748.25640
GO:0018836	alkylmercury lyase activity	molecular_function	0.00061147	0.016738	6	10312	7	42813	Cluster-9748.1181,Cluster-11989.0,Cluster-3918.0,Cluster-16021.0,Cluster-9748.18214,Cluster-9748.43436
GO:0018941	organomercury metabolic process	biological_process	0.00061147	0.016738	6	10312	7	42813	Cluster-11989.0,Cluster-3918.0,Cluster-9748.1181,Cluster-9748.43436,Cluster-9748.18214,Cluster-16021.0
GO:0018942	organometal metabolic process	biological_process	0.00061147	0.016738	6	10312	7	42813	Cluster-9748.43436,Cluster-9748.18214,Cluster-16021.0,Cluster-3918.0,Cluster-11989.0,Cluster-9748.1181
GO:0046413	organomercury catabolic process	biological_process	0.00061147	0.016738	6	10312	7	42813	Cluster-9748.1181,Cluster-11989.0,Cluster-3918.0,Cluster-9748.18214,Cluster-16021.0,Cluster-9748.43436
GO:0042803	protein homodimerization activity	molecular_function	0.00062477	0.01701	86	10312	239	42813	Cluster-9748.61471,Cluster-9748.33043,Cluster-9748.20793,Cluster-9748.25361,Cluster-9748.36582,Cluster-9748.6192,Cluster-9748.55699,Cluster-9748.4164,Cluster-9748.57183,Cluster-12001.0,Cluster-9748.48637,Cluster-9748.1798,Cluster-7988.0,Cluster-9748.10634,Cluster-9748.16177,Cluster-9748.47261,Cluster-4147.0,Cluster-7988.3,Cluster-7988.7,Cluster-7988.6,Cluster-9748.27522,Cluster-9748.19216,Cluster…
GO:1903509	liposaccharide metabolic process	biological_process	0.00067301	0.018225	153	10312	443	42813	Cluster-12443.0,Cluster-1455.0,Cluster-9748.15027,Cluster-9748.56612,Cluster-9748.56334,Cluster-21326.10,Cluster-9748.47915,Cluster-9748.27017,Cluster-21326.5,Cluster-11422.0,Cluster-9748.17086,Cluster-9748.44016,Cluster-9748.30513,Cluster-21326.1,Cluster-9748.10355,Cluster-9748.7701,Cluster-9748.27908,Cluster-9748.47089,Cluster-9748.14681,Cluster-15374.0,Cluster-9748.33382,Cluster-9748.31571,Clu…
GO:0048869	cellular developmental process	biological_process	0.00070458	0.018979	117	10312	336	42813	Cluster-9748.16526,Cluster-9748.44544,Cluster-9748.52412,Cluster-9748.37744,Cluster-9748.16903,Cluster-9748.52891,Cluster-9748.5536,Cluster-9748.38274,Cluster-16443.0,Cluster-9748.46887,Cluster-9748.19196,Cluster-9748.51744,Cluster-9748.27038,Cluster-9748.19568,Cluster-9748.10492,Cluster-9748.61038,Cluster-9748.10023,Cluster-9748.48181,Cluster-9748.12047,Cluster-9748.6630,Cluster-9748.9807,Cluste…
GO:0006633	fatty acid biosynthetic process	biological_process	0.00070923	0.019003	70	10312	193	42813	Cluster-9748.57601,Cluster-9748.59632,Cluster-9748.30557,Cluster-9748.38050,Cluster-9748.32426,Cluster-9748.30266,Cluster-9748.40036,Cluster-9748.27197,Cluster-874.0,Cluster-9748.28966,Cluster-10399.0,Cluster-9748.30990,Cluster-9748.47515,Cluster-9748.48520,Cluster-23550.3,Cluster-9748.35821,Cluster-9748.43801,Cluster-9748.49814,Cluster-9748.15563,Cluster-9748.35383,Cluster-9748.31465,Cluster-974…
GO:0003777	microtubule motor activity	molecular_function	0.00073253	0.019524	106	10312	259	42813	Cluster-9748.56761,Cluster-9748.23369,Cluster-9748.60731,Cluster-9748.34611,Cluster-9748.1285,Cluster-9748.34299,Cluster-9748.21303,Cluster-9748.16939,Cluster-9748.3284,Cluster-9748.3285,Cluster-9748.34550,Cluster-9748.16783,Cluster-9748.23363,Cluster-9748.20698,Cluster-9748.3286,Cluster-9748.23362,Cluster-9748.34612,Cluster-9748.34403,Cluster-9748.6855,Cluster-3157.2,Cluster-9748.1287,Cluster-97…
GO:0006384	transcription initiation from RNA polymerase III promoter	biological_process	0.00074794	0.01983	18	10312	27	42813	Cluster-3248.0,Cluster-3004.0,Cluster-14620.0,Cluster-3357.0,Cluster-18841.0,Cluster-11072.4,Cluster-19420.0,Cluster-11072.0,Cluster-7254.0,Cluster-19371.0,Cluster-13981.0,Cluster-7451.0,Cluster-6527.0,Cluster-7254.1,Cluster-11072.5,Cluster-10977.0,Cluster-8086.0,Cluster-1838.0
GO:0009059	macromolecule biosynthetic process	biological_process	0.00087684	0.023095	2070	10312	7787	42813	Cluster-9748.42322,Cluster-9748.10672,Cluster-9748.52691,Cluster-18743.1,Cluster-9748.21007,Cluster-9748.54896,Cluster-23113.0,Cluster-9748.2751,Cluster-21271.1,Cluster-18114.3,Cluster-9748.11508,Cluster-23295.7,Cluster-9588.0,Cluster-24465.7,Cluster-9748.41935,Cluster-17076.0,Cluster-9748.26707,Cluster-9748.1286,Cluster-9748.20010,Cluster-9748.30523,Cluster-4623.1,Cluster-9748.52692,Cluster-2817…
GO:0009878	nodule morphogenesis	biological_process	0.00088651	0.023095	26	10312	57	42813	Cluster-9748.17470,Cluster-9748.56412,Cluster-9748.11568,Cluster-9748.30333,Cluster-9748.6118,Cluster-18354.0,Cluster-9748.3150,Cluster-9748.6114,Cluster-9748.43662,Cluster-9748.6122,Cluster-9748.3151,Cluster-9748.19874,Cluster-9748.14236,Cluster-9748.6116,Cluster-9748.3148,Cluster-9748.6120,Cluster-18354.1,Cluster-9748.51744,Cluster-9748.37583,Cluster-9748.38921,Cluster-9748.1981,Cluster-19256.0…
GO:0044111	development involved in symbiotic interaction	biological_process	0.00088651	0.023095	26	10312	57	42813	Cluster-9748.3152,Cluster-9748.45500,Cluster-9748.3149,Cluster-9748.6113,Cluster-19256.0,Cluster-9748.1981,Cluster-9748.37583,Cluster-9748.38921,Cluster-9748.51744,Cluster-9748.3148,Cluster-9748.6120,Cluster-18354.1,Cluster-9748.6116,Cluster-9748.14236,Cluster-9748.19874,Cluster-9748.3151,Cluster-9748.6122,Cluster-9748.6114,Cluster-9748.43662,Cluster-9748.3150,Cluster-9748.6118,Cluster-9748.30333…
GO:0006560	proline metabolic process	biological_process	0.00088933	0.023095	87	10312	261	42813	Cluster-9748.38865,Cluster-9748.33496,Cluster-9748.25712,Cluster-9748.41764,Cluster-9748.28691,Cluster-9748.24517,Cluster-9748.15803,Cluster-9748.45632,Cluster-9748.38162,Cluster-9748.36259,Cluster-20697.0,Cluster-9748.48738,Cluster-9748.47266,Cluster-9748.35208,Cluster-9748.16138,Cluster-9748.41662,Cluster-9748.24521,Cluster-9748.36265,Cluster-9748.29935,Cluster-9748.3494,Cluster-9748.32505,Clus…
GO:0006298	mismatch repair	biological_process	0.00094951	0.024532	45	10312	106	42813	Cluster-9748.1980,Cluster-12691.1,Cluster-9748.35122,Cluster-9748.53081,Cluster-7443.0,Cluster-9748.39728,Cluster-9748.27714,Cluster-9748.12046,Cluster-23149.3,Cluster-18424.1,Cluster-9748.10022,Cluster-9748.36582,Cluster-12691.0,Cluster-2044.0,Cluster-179.0,Cluster-23149.4,Cluster-9748.47837,Cluster-3463.0,Cluster-9748.56617,Cluster-9748.14325,Cluster-24406.1,Cluster-9748.32465,Cluster-9748.3972…
GO:0090304	nucleic acid metabolic process	biological_process	0.00099492	0.025575	2400	10312	8848	42813	Cluster-9748.46499,Cluster-9748.13695,Cluster-9748.29311,Cluster-9748.42914,Cluster-9748.51294,Cluster-3825.0,Cluster-9748.27812,Cluster-9748.35032,Cluster-9748.13077,Cluster-9748.38265,Cluster-9748.49123,Cluster-9748.41527,Cluster-9748.13001,Cluster-24331.1,Cluster-16212.3,Cluster-11784.3,Cluster-9748.46240,Cluster-16212.0,Cluster-9748.55770,Cluster-9748.48654,Cluster-24519.2,Cluster-6261.0,Clus…
GO:0009790	embryo development	biological_process	0.001003	0.025654	12	10312	23	42813	Cluster-9748.27429,Cluster-9748.12709,Cluster-9748.55700,Cluster-9748.61536,Cluster-9748.55699,Cluster-9748.55702,Cluster-9748.56498,Cluster-9748.55703,Cluster-9748.43640,Cluster-9748.55701,Cluster-9748.55704,Cluster-9748.10634
GO:0030570	pectate lyase activity	molecular_function	0.001023	0.025794	8	10312	12	42813	Cluster-9748.41230,Cluster-9748.42103,Cluster-9748.41227,Cluster-9748.42100,Cluster-9748.42099,Cluster-9748.41233,Cluster-9748.41232,Cluster-9748.18536
GO:0016835	carbon-oxygen lyase activity	molecular_function	0.0010283	0.025794	106	10312	318	42813	Cluster-9748.47478,Cluster-9748.10018,Cluster-17586.4,Cluster-16931.11,Cluster-9748.29589,Cluster-9748.43485,Cluster-9748.25076,Cluster-16931.13,Cluster-9748.47520,Cluster-16931.15,Cluster-15351.0,Cluster-9748.8953,Cluster-12049.0,Cluster-8068.0,Cluster-9748.31443,Cluster-9748.43487,Cluster-9748.42100,Cluster-17586.2,Cluster-9748.4160,Cluster-16931.7,Cluster-6438.0,Cluster-19011.0,Cluster-9748.61…
GO:0004827	proline-tRNA ligase activity	molecular_function	0.0010289	0.025794	18	10312	35	42813	Cluster-9748.54962,Cluster-9748.35207,Cluster-9748.17310,Cluster-9748.42914,Cluster-14132.0,Cluster-9748.35201,Cluster-9748.42913,Cluster-9748.35208,Cluster-20697.0,Cluster-9748.35206,Cluster-9748.28692,Cluster-9748.38162,Cluster-9748.16602,Cluster-9748.45632,Cluster-9748.45635,Cluster-9748.54961,Cluster-9748.28691,Cluster-9748.42915
GO:0006433	prolyl-tRNA aminoacylation	biological_process	0.0010289	0.025794	18	10312	35	42813	Cluster-9748.42915,Cluster-9748.54961,Cluster-9748.28691,Cluster-9748.45635,Cluster-9748.45632,Cluster-9748.38162,Cluster-9748.28692,Cluster-9748.16602,Cluster-9748.35206,Cluster-20697.0,Cluster-9748.35201,Cluster-14132.0,Cluster-9748.35208,Cluster-9748.42913,Cluster-9748.54962,Cluster-9748.35207,Cluster-9748.42914,Cluster-9748.17310
GO:0009886	post-embryonic morphogenesis	biological_process	0.001049	0.025889	26	10312	58	42813	Cluster-9748.51744,Cluster-9748.38921,Cluster-9748.37583,Cluster-9748.3148,Cluster-9748.6120,Cluster-18354.1,Cluster-9748.14236,Cluster-9748.6116,Cluster-9748.19874,Cluster-9748.3152,Cluster-9748.45500,Cluster-9748.3149,Cluster-9748.1981,Cluster-19256.0,Cluster-9748.6113,Cluster-9748.6118,Cluster-9748.30333,Cluster-18354.0,Cluster-9748.3150,Cluster-9748.56412,Cluster-9748.11568,Cluster-9748.17470…
GO:0015937	coenzyme A biosynthetic process	biological_process	0.0010583	0.025889	17	10312	36	42813	Cluster-9748.56118,Cluster-9748.28374,Cluster-9748.11774,Cluster-9748.12025,Cluster-9748.10821,Cluster-9748.27080,Cluster-9748.28372,Cluster-9748.30746,Cluster-9748.7183,Cluster-9748.24121,Cluster-9748.7185,Cluster-9748.11542,Cluster-9748.7186,Cluster-9748.7184,Cluster-9748.55084,Cluster-9748.60918,Cluster-9748.7187
GO:0033866	nucleoside bisphosphate biosynthetic process	biological_process	0.0010583	0.025889	17	10312	36	42813	Cluster-9748.7185,Cluster-9748.7184,Cluster-9748.55084,Cluster-9748.7186,Cluster-9748.7187,Cluster-9748.60918,Cluster-9748.11542,Cluster-9748.12025,Cluster-9748.11774,Cluster-9748.10821,Cluster-9748.28374,Cluster-9748.27080,Cluster-9748.56118,Cluster-9748.7183,Cluster-9748.24121,Cluster-9748.30746,Cluster-9748.28372
GO:0034030	ribonucleoside bisphosphate biosynthetic process	biological_process	0.0010583	0.025889	17	10312	36	42813	Cluster-9748.56118,Cluster-9748.27080,Cluster-9748.11774,Cluster-9748.10821,Cluster-9748.28374,Cluster-9748.12025,Cluster-9748.28372,Cluster-9748.30746,Cluster-9748.7183,Cluster-9748.24121,Cluster-9748.7185,Cluster-9748.11542,Cluster-9748.60918,Cluster-9748.7187,Cluster-9748.7186,Cluster-9748.55084,Cluster-9748.7184
GO:0034033	purine nucleoside bisphosphate biosynthetic process	biological_process	0.0010583	0.025889	17	10312	36	42813	Cluster-9748.56118,Cluster-9748.27080,Cluster-9748.12025,Cluster-9748.10821,Cluster-9748.11774,Cluster-9748.28374,Cluster-9748.30746,Cluster-9748.28372,Cluster-9748.7183,Cluster-9748.24121,Cluster-9748.7185,Cluster-9748.11542,Cluster-9748.60918,Cluster-9748.7187,Cluster-9748.55084,Cluster-9748.7184,Cluster-9748.7186
GO:0040013	negative regulation of locomotion	biological_process	0.0010794	0.026029	10	10312	16	42813	Cluster-9748.10023,Cluster-9748.10492,Cluster-9748.32566,Cluster-9748.56617,Cluster-9748.45428,Cluster-9748.30337,Cluster-9748.30663,Cluster-9748.12047,Cluster-9748.37744,Cluster-9748.30639
GO:0051271	negative regulation of cellular component movement	biological_process	0.0010794	0.026029	10	10312	16	42813	Cluster-9748.30663,Cluster-9748.12047,Cluster-9748.30337,Cluster-9748.30639,Cluster-9748.37744,Cluster-9748.10492,Cluster-9748.10023,Cluster-9748.45428,Cluster-9748.56617,Cluster-9748.32566
GO:2000146	negative regulation of cell motility	biological_process	0.0010794	0.026029	10	10312	16	42813	Cluster-9748.45428,Cluster-9748.56617,Cluster-9748.32566,Cluster-9748.10492,Cluster-9748.10023,Cluster-9748.37744,Cluster-9748.30639,Cluster-9748.12047,Cluster-9748.30663,Cluster-9748.30337
GO:0042802	identical protein binding	molecular_function	0.0010855	0.026051	99	10312	287	42813	Cluster-9748.61471,Cluster-9748.20793,Cluster-9748.33043,Cluster-9748.25361,Cluster-9748.36582,Cluster-9748.6192,Cluster-9748.55699,Cluster-9748.4164,Cluster-9748.48637,Cluster-9748.57183,Cluster-12001.0,Cluster-9748.1798,Cluster-7988.0,Cluster-9748.10634,Cluster-20069.0,Cluster-9748.47261,Cluster-9748.16177,Cluster-14580.2,Cluster-4147.0,Cluster-7988.3,Cluster-7988.7,Cluster-7988.6,Cluster-9748.…
GO:0044707	single-multicellular organism process	biological_process	0.0011231	0.026826	261	10312	842	42813	Cluster-9748.34044,Cluster-9748.54788,Cluster-9748.33592,Cluster-9748.2751,Cluster-12748.1,Cluster-11230.0,Cluster-1252.0,Cluster-9748.34043,Cluster-9748.5962,Cluster-9748.21007,Cluster-9748.11835,Cluster-9748.27560,Cluster-9748.52888,Cluster-9748.6118,Cluster-9748.41842,Cluster-1614.0,Cluster-4295.0,Cluster-9748.19427,Cluster-9748.2749,Cluster-9748.2853,Cluster-9748.49270,Cluster-9748.50742,Clus…
GO:0051169	nuclear transport	biological_process	0.0011789	0.028028	59	10312	168	42813	Cluster-9748.1287,Cluster-9748.34258,Cluster-9748.2124,Cluster-9748.24352,Cluster-17331.0,Cluster-965.0,Cluster-12991.0,Cluster-9748.42134,Cluster-23550.3,Cluster-9748.35016,Cluster-23407.0,Cluster-9748.53136,Cluster-9748.29978,Cluster-9748.21007,Cluster-9748.42135,Cluster-9748.34018,Cluster-9748.53133,Cluster-9748.1285,Cluster-9748.49513,Cluster-4033.0,Cluster-9748.9722,Cluster-9748.2126,Cluster…
GO:0004852	uroporphyrinogen-III synthase activity	molecular_function	0.0012017	0.028436	8	10312	12	42813	Cluster-9748.58713,Cluster-9748.40009,Cluster-17586.2,Cluster-9748.54478,Cluster-17586.1,Cluster-17586.4,Cluster-9943.0,Cluster-17586.3
GO:0005319	lipid transporter activity	molecular_function	0.0012098	0.028494	21	10312	42	42813	Cluster-9748.6052,Cluster-9748.1718,Cluster-9748.1721,Cluster-9748.1722,Cluster-9748.9036,Cluster-9748.25458,Cluster-9748.1716,Cluster-9748.1719,Cluster-9748.30494,Cluster-9748.10525,Cluster-9748.28781,Cluster-6341.1,Cluster-9748.4754,Cluster-9748.33845,Cluster-9748.1717,Cluster-9748.9037,Cluster-9748.29695,Cluster-9748.42824,Cluster-9748.44054,Cluster-9748.6605,Cluster-9748.1720
GO:0010948	negative regulation of cell cycle process	biological_process	0.00122	0.028601	17	10312	34	42813	Cluster-9748.23963,Cluster-9748.23964,Cluster-9748.24352,Cluster-9748.32566,Cluster-9748.39314,Cluster-965.0,Cluster-9748.6444,Cluster-9748.50327,Cluster-9748.40340,Cluster-9748.30337,Cluster-9748.30663,Cluster-9748.15397,Cluster-3450.0,Cluster-9748.9399,Cluster-9748.36143,Cluster-9748.30639,Cluster-9748.54164
GO:0033218	amide binding	molecular_function	0.0012561	0.029314	15	10312	34	42813	Cluster-9748.48595,Cluster-7522.0,Cluster-9748.43686,Cluster-9748.56507,Cluster-22051.0,Cluster-9748.34820,Cluster-9748.22733,Cluster-9748.29340,Cluster-24582.0,Cluster-24582.1,Cluster-20018.0,Cluster-7992.2,Cluster-9748.33371,Cluster-9748.43436,Cluster-7992.0
GO:0034645	cellular macromolecule biosynthetic process	biological_process	0.0012653	0.029391	2049	10312	7723	42813	Cluster-9748.39765,Cluster-9748.31437,Cluster-9748.27780,Cluster-2561.0,Cluster-9748.4770,Cluster-9748.58928,Cluster-9748.58219,Cluster-9748.11535,Cluster-9748.44970,Cluster-9748.3753,Cluster-9748.53111,Cluster-9748.26656,Cluster-9748.35033,Cluster-9748.32200,Cluster-9748.16180,Cluster-9748.3499,Cluster-7083.0,Cluster-13633.0,Cluster-9748.25713,Cluster-9748.43262,Cluster-9748.1071,Cluster-9748.44…
GO:0006950	response to stress	biological_process	0.0012845	0.029701	663	10312	2245	42813	Cluster-9748.19439,Cluster-9748.24250,Cluster-9748.45713,Cluster-9748.24446,Cluster-9748.20701,Cluster-23515.2,Cluster-9748.51081,Cluster-9748.31769,Cluster-9748.53307,Cluster-9748.60075,Cluster-1709.0,Cluster-9748.30221,Cluster-9748.34989,Cluster-4147.0,Cluster-17039.0,Cluster-9748.7583,Cluster-9748.35856,Cluster-9748.18492,Cluster-8279.0,Cluster-9748.36359,Cluster-9748.46401,Cluster-9748.60798,…
GO:0008237	metallopeptidase activity	molecular_function	0.0012955	0.029819	117	10312	353	42813	Cluster-9748.21444,Cluster-9748.42735,Cluster-9748.41921,Cluster-15941.1,Cluster-9748.26021,Cluster-9748.42435,Cluster-9748.6412,Cluster-9748.28000,Cluster-9748.36992,Cluster-9748.49624,Cluster-9748.15566,Cluster-9748.24249,Cluster-9748.19143,Cluster-9748.35892,Cluster-9748.26022,Cluster-9748.37217,Cluster-9748.29357,Cluster-9748.42577,Cluster-9748.29527,Cluster-9748.17261,Cluster-9748.10826,Clus…
GO:0004806	triglyceride lipase activity	molecular_function	0.0013108	0.030036	13	10312	22	42813	Cluster-9748.59584,Cluster-9748.28381,Cluster-9748.50176,Cluster-9748.4499,Cluster-11825.3,Cluster-13404.0,Cluster-11825.1,Cluster-11825.2,Cluster-9748.4410,Cluster-9748.4411,Cluster-11825.0,Cluster-7578.0,Cluster-9748.28382
GO:0009987	cellular process	biological_process	0.001373	0.031022	6307	10312	24785	42813	Cluster-3737.0,Cluster-9748.45494,Cluster-9748.34989,Cluster-9748.49920,Cluster-9748.53134,Cluster-9748.5016,Cluster-9748.26454,Cluster-9748.39853,Cluster-9748.53307,Cluster-9094.0,Cluster-4667.0,Cluster-9748.51081,Cluster-9748.25047,Cluster-20666.0,Cluster-9748.51074,Cluster-9748.17693,Cluster-9748.1855,Cluster-9748.10201,Cluster-9748.20565,Cluster-9748.4475,Cluster-18217.0,Cluster-10369.1,Clust…
GO:0009539	photosystem II reaction center	cellular_component	0.0013739	0.031022	40	10312	105	42813	Cluster-18699.1,Cluster-9748.33456,Cluster-9748.51693,Cluster-9748.26129,Cluster-9748.19770,Cluster-9748.39219,Cluster-9748.2630,Cluster-9748.16810,Cluster-9748.19006,Cluster-9748.41032,Cluster-9748.33776,Cluster-9748.33778,Cluster-9748.31524,Cluster-9748.44887,Cluster-9748.19707,Cluster-9748.33775,Cluster-9748.28530,Cluster-9748.27318,Cluster-9748.19708,Cluster-9748.33457,Cluster-9748.26448,Clus…
GO:0015012	heparan sulfate proteoglycan biosynthetic process	biological_process	0.0013784	0.031022	8	10312	9	42813	Cluster-9748.1430,Cluster-9748.27641,Cluster-9748.1432,Cluster-9748.1433,Cluster-9748.1431,Cluster-21344.0,Cluster-9748.22179,Cluster-9748.61207
GO:0030201	heparan sulfate proteoglycan metabolic process	biological_process	0.0013784	0.031022	8	10312	9	42813	Cluster-9748.1433,Cluster-9748.1432,Cluster-9748.27641,Cluster-9748.1430,Cluster-9748.61207,Cluster-9748.22179,Cluster-9748.1431,Cluster-21344.0
GO:0071107	response to parathyroid hormone	biological_process	0.0013914	0.031178	8	10312	11	42813	Cluster-9748.51259,Cluster-9748.5880,Cluster-9748.29431,Cluster-9748.790,Cluster-9748.37209,Cluster-9748.11155,Cluster-9748.52086,Cluster-9748.11154
GO:0006629	lipid metabolic process	biological_process	0.0014115	0.031488	508	10312	1760	42813	Cluster-22271.0,Cluster-9748.4001,Cluster-9748.6028,Cluster-14094.4,Cluster-9748.34626,Cluster-9748.17090,Cluster-9748.9206,Cluster-9748.40720,Cluster-9748.34131,Cluster-9748.33380,Cluster-9748.52669,Cluster-12049.0,Cluster-9748.9209,Cluster-9748.23894,Cluster-9748.58520,Cluster-9748.49024,Cluster-9748.15566,Cluster-9748.46600,Cluster-9748.25604,Cluster-9748.35446,Cluster-9748.22997,Cluster-9748.…
GO:0005544	calcium-dependent phospholipid binding	molecular_function	0.0014836	0.032951	21	10312	38	42813	Cluster-9748.25839,Cluster-9748.19509,Cluster-9748.50015,Cluster-9748.13569,Cluster-9748.40661,Cluster-9748.40659,Cluster-9748.40658,Cluster-9748.8142,Cluster-9748.40660,Cluster-9748.54129,Cluster-9748.39727,Cluster-9748.19508,Cluster-9748.13566,Cluster-9748.8143,Cluster-9748.13570,Cluster-9748.11224,Cluster-23769.0,Cluster-9748.49464,Cluster-9748.11225,Cluster-9748.39728,Cluster-9748.12779
GO:0033865	nucleoside bisphosphate metabolic process	biological_process	0.0015423	0.033758	22	10312	51	42813	Cluster-9748.7183,Cluster-9748.24121,Cluster-9748.34635,Cluster-9748.30746,Cluster-9748.28372,Cluster-9748.41468,Cluster-9748.27080,Cluster-9748.10821,Cluster-9748.30014,Cluster-9748.12025,Cluster-9748.11774,Cluster-9748.28374,Cluster-9748.56118,Cluster-9748.7187,Cluster-9748.60918,Cluster-9748.32055,Cluster-9748.55084,Cluster-9748.7184,Cluster-9748.7186,Cluster-9748.11542,Cluster-9748.42947,Clus…
GO:0033875	ribonucleoside bisphosphate metabolic process	biological_process	0.0015423	0.033758	22	10312	51	42813	Cluster-9748.34635,Cluster-9748.7183,Cluster-9748.24121,Cluster-9748.41468,Cluster-9748.30746,Cluster-9748.28372,Cluster-9748.12025,Cluster-9748.30014,Cluster-9748.10821,Cluster-9748.11774,Cluster-9748.28374,Cluster-9748.27080,Cluster-9748.56118,Cluster-9748.7184,Cluster-9748.55084,Cluster-9748.7186,Cluster-9748.32055,Cluster-9748.7187,Cluster-9748.60918,Cluster-9748.11542,Cluster-9748.42947,Clus…
GO:0034032	purine nucleoside bisphosphate metabolic process	biological_process	0.0015423	0.033758	22	10312	51	42813	Cluster-9748.41468,Cluster-9748.30746,Cluster-9748.28372,Cluster-9748.34635,Cluster-9748.24121,Cluster-9748.7183,Cluster-9748.56118,Cluster-9748.11774,Cluster-9748.30014,Cluster-9748.28374,Cluster-9748.10821,Cluster-9748.12025,Cluster-9748.27080,Cluster-9748.11542,Cluster-9748.42947,Cluster-9748.7184,Cluster-9748.55084,Cluster-9748.7186,Cluster-9748.32055,Cluster-9748.7187,Cluster-9748.60918,Clus…
GO:0003857	3-hydroxyacyl-CoA dehydrogenase activity	molecular_function	0.0015466	0.033758	29	10312	70	42813	Cluster-9748.38050,Cluster-9748.43799,Cluster-9748.30266,Cluster-9748.32426,Cluster-9748.32735,Cluster-9748.25861,Cluster-9748.30373,Cluster-9748.47521,Cluster-9748.51458,Cluster-9748.31723,Cluster-9748.3799,Cluster-9748.30854,Cluster-874.0,Cluster-9748.43800,Cluster-9748.30834,Cluster-9748.47515,Cluster-9748.33806,Cluster-9748.31029,Cluster-9748.33813,Cluster-9748.47517,Cluster-9748.59121,Cluste…
GO:0000012	single strand break repair	biological_process	0.0016219	0.03525	8	10312	8	42813	Cluster-9748.34074,Cluster-9748.59604,Cluster-9748.34070,Cluster-9748.34071,Cluster-9748.34073,Cluster-9748.7701,Cluster-9748.40048,Cluster-9748.34072
GO:0016757	transferase activity, transferring glycosyl groups	molecular_function	0.0016587	0.035896	354	10312	1125	42813	Cluster-13933.3,Cluster-9748.58020,Cluster-9748.15971,Cluster-9748.14792,Cluster-9748.9593,Cluster-9748.12182,Cluster-17276.2,Cluster-9748.46766,Cluster-3108.1,Cluster-9748.1074,Cluster-9748.29848,Cluster-9748.28150,Cluster-9748.36983,Cluster-9748.19448,Cluster-9748.39108,Cluster-14750.0,Cluster-9748.26507,Cluster-9748.16911,Cluster-9748.29903,Cluster-9748.34509,Cluster-9748.32613,Cluster-9748.44…
GO:0030178	negative regulation of Wnt signaling pathway	biological_process	0.0017064	0.03677	11	10312	14	42813	Cluster-12802.0,Cluster-3864.0,Cluster-11997.0,Cluster-7970.0,Cluster-10373.0,Cluster-9748.48983,Cluster-21727.0,Cluster-11997.1,Cluster-3343.0,Cluster-4295.0,Cluster-22889.0
GO:0046649	lymphocyte activation	biological_process	0.0017551	0.03766	12	10312	19	42813	Cluster-9748.42900,Cluster-9748.35245,Cluster-9748.35218,Cluster-9748.27844,Cluster-9748.27040,Cluster-9748.25640,Cluster-9748.34167,Cluster-9748.33148,Cluster-9748.13217,Cluster-9748.30944,Cluster-9748.27039,Cluster-9748.26044
GO:0046112	nucleobase biosynthetic process	biological_process	0.0017831	0.038099	19	10312	40	42813	Cluster-9748.3128,Cluster-9748.42791,Cluster-9748.10924,Cluster-9748.56776,Cluster-9748.3129,Cluster-9748.16924,Cluster-9748.24681,Cluster-18888.1,Cluster-9748.3127,Cluster-9748.8052,Cluster-18888.0,Cluster-9748.3130,Cluster-9748.797,Cluster-9748.9948,Cluster-9748.8050,Cluster-9748.25814,Cluster-9748.58895,Cluster-20412.2,Cluster-9748.8051
GO:0004553	hydrolase activity, hydrolyzing O-glycosyl compounds	molecular_function	0.0018138	0.038483	263	10312	866	42813	Cluster-24212.0,Cluster-9748.11936,Cluster-9748.39128,Cluster-9748.34912,Cluster-9748.39130,Cluster-9748.5250,Cluster-18199.0,Cluster-9748.32169,Cluster-9748.38467,Cluster-10362.0,Cluster-9748.5002,Cluster-9748.34073,Cluster-9748.27641,Cluster-9748.52737,Cluster-9748.57264,Cluster-9748.10973,Cluster-9748.24435,Cluster-9748.5359,Cluster-9748.9176,Cluster-9748.17110,Cluster-12691.0,Cluster-9748.130…
GO:0030554	adenyl nucleotide binding	molecular_function	0.0018162	0.038483	1678	10312	5656	42813	Cluster-4295.0,Cluster-9748.41633,Cluster-17536.0,Cluster-9748.20650,Cluster-9748.16194,Cluster-9748.35064,Cluster-13167.0,Cluster-9748.19597,Cluster-9748.8519,Cluster-9748.21142,Cluster-9748.13758,Cluster-9748.28475,Cluster-9748.17083,Cluster-4549.0,Cluster-449.0,Cluster-9748.45980,Cluster-9748.28453,Cluster-9748.35630,Cluster-9748.9357,Cluster-9748.31099,Cluster-9748.34611,Cluster-9748.20803,Cl…
GO:0006545	glycine biosynthetic process	biological_process	0.0018568	0.039179	10	10312	13	42813	Cluster-9748.24912,Cluster-9748.42999,Cluster-20.0,Cluster-9748.52702,Cluster-9748.52703,Cluster-2524.0,Cluster-9748.15437,Cluster-9748.18668,Cluster-9748.15554,Cluster-9748.15440
GO:0009791	post-embryonic development	biological_process	0.0018818	0.039348	26	10312	62	42813	Cluster-9748.17470,Cluster-9748.56412,Cluster-9748.11568,Cluster-9748.6118,Cluster-18354.0,Cluster-9748.30333,Cluster-9748.3150,Cluster-9748.43662,Cluster-9748.6114,Cluster-9748.6122,Cluster-9748.3151,Cluster-9748.19874,Cluster-9748.14236,Cluster-9748.6116,Cluster-18354.1,Cluster-9748.6120,Cluster-9748.3148,Cluster-9748.51744,Cluster-9748.38921,Cluster-9748.37583,Cluster-9748.1981,Cluster-19256.0…
GO:0032994	protein-lipid complex	cellular_component	0.0019037	0.039348	6	10312	7	42813	Cluster-9748.39611,Cluster-9748.44292,Cluster-9748.39612,Cluster-9748.9264,Cluster-9748.2201,Cluster-16580.0
GO:0034358	plasma lipoprotein particle	cellular_component	0.0019037	0.039348	6	10312	7	42813	Cluster-9748.39612,Cluster-9748.44292,Cluster-9748.2201,Cluster-9748.9264,Cluster-16580.0,Cluster-9748.39611
GO:0042627	chylomicron	cellular_component	0.0019037	0.039348	6	10312	7	42813	Cluster-9748.9264,Cluster-16580.0,Cluster-9748.2201,Cluster-9748.44292,Cluster-9748.39612,Cluster-9748.39611
GO:1990777	lipoprotein particle	cellular_component	0.0019037	0.039348	6	10312	7	42813	Cluster-9748.39611,Cluster-9748.39612,Cluster-9748.44292,Cluster-16580.0,Cluster-9748.9264,Cluster-9748.2201
GO:0016709	oxidoreductase activity, acting on paired donors, with incorporation or reduction of molecular oxygen, NAD(P)H as one donor, and incorporation of one atom of oxygen	molecular_function	0.0019672	0.040495	21	10312	38	42813	Cluster-9748.29453,Cluster-9748.9241,Cluster-9748.4002,Cluster-9748.29449,Cluster-9748.13996,Cluster-9748.4000,Cluster-9748.9240,Cluster-9748.28426,Cluster-9748.9242,Cluster-9748.3998,Cluster-12049.0,Cluster-9748.29454,Cluster-9748.29986,Cluster-9748.31667,Cluster-9748.35383,Cluster-9748.4001,Cluster-11206.0,Cluster-9748.29693,Cluster-4175.0,Cluster-22675.0,Cluster-9748.28425
GO:0004594	pantothenate kinase activity	molecular_function	0.0019844	0.040684	8	10312	12	42813	Cluster-9748.7185,Cluster-9748.56118,Cluster-9748.30746,Cluster-9748.7187,Cluster-9748.7183,Cluster-9748.7184,Cluster-9748.55084,Cluster-9748.7186
GO:0009607	response to biotic stimulus	biological_process	0.002025	0.04135	134	10312	399	42813	Cluster-9748.53447,Cluster-9748.53448,Cluster-6002.0,Cluster-9748.56760,Cluster-9748.29504,Cluster-9748.48655,Cluster-9748.23382,Cluster-12933.9,Cluster-9748.1430,Cluster-9748.37757,Cluster-9748.60484,Cluster-9748.53110,Cluster-9748.15993,Cluster-9748.27856,Cluster-9748.57177,Cluster-9748.43573,Cluster-9748.29671,Cluster-9748.38695,Cluster-9748.50331,Cluster-12507.0,Cluster-9748.36582,Cluster-974…
GO:0070085	glycosylation	biological_process	0.0020775	0.042251	96	10312	264	42813	Cluster-9748.46603,Cluster-9748.28081,Cluster-20666.1,Cluster-20666.0,Cluster-9748.35435,Cluster-9748.1068,Cluster-9748.15964,Cluster-9748.58932,Cluster-9748.1069,Cluster-9748.12558,Cluster-9748.19300,Cluster-2817.9,Cluster-9748.25013,Cluster-9748.35427,Cluster-9748.20642,Cluster-2817.3,Cluster-9748.1070,Cluster-9748.7626,Cluster-9748.46598,Cluster-9748.52274,Cluster-9748.21733,Cluster-9748.54890…
GO:0042537	benzene-containing compound metabolic process	biological_process	0.0022039	0.044642	41	10312	108	42813	Cluster-9748.47521,Cluster-9748.30373,Cluster-9748.25861,Cluster-9748.32735,Cluster-9748.30834,Cluster-9748.12303,Cluster-9748.43800,Cluster-9748.3799,Cluster-9748.31723,Cluster-9748.15351,Cluster-9748.51458,Cluster-9748.57975,Cluster-9748.47517,Cluster-9748.33813,Cluster-9748.33806,Cluster-9748.15212,Cluster-9748.26579,Cluster-9748.45116,Cluster-9748.57977,Cluster-9748.3798,Cluster-9748.16922,Cl…
GO:0016671	oxidoreductase activity, acting on a sulfur group of donors, disulfide as acceptor	molecular_function	0.0022205	0.0448	17	10312	43	42813	Cluster-3655.0,Cluster-5157.0,Cluster-9748.1207,Cluster-9748.26790,Cluster-9748.1205,Cluster-20856.0,Cluster-9748.1206,Cluster-24155.0,Cluster-9748.1211,Cluster-9748.1210,Cluster-9748.56240,Cluster-21127.0,Cluster-9748.1209,Cluster-9748.26792,Cluster-10933.0,Cluster-9748.1208,Cluster-23742.0
GO:0006869	lipid transport	biological_process	0.0022526	0.045267	41	10312	110	42813	Cluster-9748.33845,Cluster-9748.39612,Cluster-9748.4754,Cluster-9748.28781,Cluster-9748.39611,Cluster-9748.1719,Cluster-9748.44292,Cluster-9748.25458,Cluster-9748.1721,Cluster-9748.24007,Cluster-9748.29695,Cluster-9748.16365,Cluster-9748.1717,Cluster-9748.52431,Cluster-9748.2201,Cluster-9748.9264,Cluster-9748.13875,Cluster-9748.39312,Cluster-21564.0,Cluster-9748.10525,Cluster-6341.1,Cluster-9748.…
GO:0004514	nicotinate-nucleotide diphosphorylase (carboxylating) activity	molecular_function	0.0023138	0.046313	14	10312	18	42813	Cluster-9748.54793,Cluster-9748.2750,Cluster-9748.1245,Cluster-9748.5014,Cluster-9748.2751,Cluster-9748.5015,Cluster-9748.2853,Cluster-9748.54789,Cluster-9748.58811,Cluster-9748.9215,Cluster-9748.15387,Cluster-9748.2752,Cluster-9748.54790,Cluster-19900.0
GO:0005815	microtubule organizing center	cellular_component	0.002339	0.046632	42	10312	96	42813	Cluster-21052.0,Cluster-9748.29524,Cluster-9748.33185,Cluster-9748.25410,Cluster-9748.494,Cluster-9748.13015,Cluster-13185.0,Cluster-9748.13017,Cluster-9748.12791,Cluster-9748.5991,Cluster-9288.0,Cluster-9748.3519,Cluster-9748.28838,Cluster-21483.1,Cluster-9748.25564,Cluster-9748.25409,Cluster-9748.12794,Cluster-9748.51573,Cluster-9748.16320,Cluster-17214.0,Cluster-9748.12789,Cluster-9748.3518,Cl…
GO:0004674	protein serine/threonine kinase activity	molecular_function	0.0024892	0.049432	105	10312	295	42813	Cluster-22809.3,Cluster-9748.18041,Cluster-9748.38548,Cluster-9748.22112,Cluster-9748.23965,Cluster-9748.35029,Cluster-9748.40784,Cluster-12399.0,Cluster-9748.19738,Cluster-9748.12262,Cluster-9748.38547,Cluster-9748.37392,Cluster-9748.13101,Cluster-9748.12327,Cluster-9748.12586,Cluster-9748.32006,Cluster-9748.21485,Cluster-9748.27010,Cluster-9748.54749,Cluster-9748.12261,Cluster-9748.17920,Cluste…
GO:0006865	amino acid transport	biological_process	0.0025275	0.049998	47	10312	121	42813	Cluster-9748.33047,Cluster-9748.37742,Cluster-9748.29908,Cluster-9748.61083,Cluster-9748.27842,Cluster-9748.30590,Cluster-6209.0,Cluster-6773.0,Cluster-9748.25902,Cluster-9748.30508,Cluster-9748.16924,Cluster-9748.35090,Cluster-9748.27039,Cluster-9748.35170,Cluster-9748.58431,Cluster-9748.34167,Cluster-9748.40448,Cluster-9748.2006,Cluster-9748.33356,Cluster-9748.29484,Cluster-9748.27843,Cluster-2…
GO:0008080	N-acetyltransferase activity	molecular_function	0.002588	0.050223	55	10312	145	42813	Cluster-9748.3341,Cluster-9748.50584,Cluster-9748.59254,Cluster-9748.57780,Cluster-9748.4753,Cluster-3721.0,Cluster-9748.6785,Cluster-19463.0,Cluster-9748.50023,Cluster-9748.42478,Cluster-9748.56088,Cluster-9748.26668,Cluster-9748.56998,Cluster-9748.59253,Cluster-9748.42301,Cluster-9748.23764,Cluster-9748.59252,Cluster-9050.0,Cluster-9748.14361,Cluster-9748.58456,Cluster-9748.42483,Cluster-10373.…
GO:0003854	3-beta-hydroxy-delta5-steroid dehydrogenase activity	molecular_function	0.0026083	0.050223	52	10312	158	42813	Cluster-9748.28607,Cluster-9748.34131,Cluster-9748.29935,Cluster-9748.31726,Cluster-9748.50606,Cluster-9748.28609,Cluster-9748.28615,Cluster-9748.28604,Cluster-9748.25682,Cluster-22271.1,Cluster-9748.28606,Cluster-9748.27367,Cluster-9748.9388,Cluster-9748.31939,Cluster-22271.0,Cluster-9748.31497,Cluster-7881.0,Cluster-9748.27850,Cluster-9748.33805,Cluster-9748.32560,Cluster-9748.9417,Cluster-9748…
GO:0008207	C21-steroid hormone metabolic process	biological_process	0.0026083	0.050223	52	10312	158	42813	Cluster-9748.31497,Cluster-7881.0,Cluster-9748.27850,Cluster-9748.33805,Cluster-9748.32560,Cluster-9748.9417,Cluster-9748.47266,Cluster-9748.28611,Cluster-9748.58520,Cluster-9748.51458,Cluster-9748.26881,Cluster-9748.28607,Cluster-9748.34131,Cluster-9748.29935,Cluster-9748.50606,Cluster-9748.28609,Cluster-9748.31726,Cluster-9748.28615,Cluster-9748.28604,Cluster-9748.25682,Cluster-9748.28606,Clust…
GO:0008209	androgen metabolic process	biological_process	0.0026083	0.050223	52	10312	158	42813	Cluster-9748.46237,Cluster-9748.42574,Cluster-9748.31393,Cluster-9748.5102,Cluster-9748.27960,Cluster-17282.0,Cluster-9748.17285,Cluster-9748.55335,Cluster-9748.28610,Cluster-9748.33113,Cluster-9748.31300,Cluster-9748.31108,Cluster-9748.29078,Cluster-9748.38050,Cluster-9748.32609,Cluster-9748.33804,Cluster-9748.31121,Cluster-9748.50605,Cluster-9748.28734,Cluster-9748.27155,Cluster-9748.31388,Clus…
GO:0008210	estrogen metabolic process	biological_process	0.0026083	0.050223	52	10312	158	42813	Cluster-9748.5102,Cluster-9748.31393,Cluster-17282.0,Cluster-9748.27960,Cluster-9748.42574,Cluster-9748.46237,Cluster-9748.28610,Cluster-9748.33113,Cluster-9748.29078,Cluster-9748.31108,Cluster-9748.31300,Cluster-9748.17285,Cluster-9748.55335,Cluster-9748.31121,Cluster-9748.50605,Cluster-9748.27155,Cluster-9748.28734,Cluster-9748.32609,Cluster-9748.38050,Cluster-9748.33804,Cluster-9748.28617,Clus…
GO:0016229	steroid dehydrogenase activity	molecular_function	0.0026083	0.050223	52	10312	158	42813	Cluster-874.0,Cluster-9748.31402,Cluster-9748.28617,Cluster-9748.31388,Cluster-9748.28602,Cluster-9748.30669,Cluster-9748.28734,Cluster-9748.27155,Cluster-9748.50605,Cluster-9748.31121,Cluster-9748.32609,Cluster-9748.38050,Cluster-9748.33804,Cluster-9748.31300,Cluster-9748.31108,Cluster-9748.29078,Cluster-9748.28610,Cluster-9748.33113,Cluster-9748.55335,Cluster-9748.17285,Cluster-9748.27960,Clust…
GO:0033764	steroid dehydrogenase activity, acting on the CH-OH group of donors, NAD or NADP as acceptor	molecular_function	0.0026083	0.050223	52	10312	158	42813	Cluster-9748.27367,Cluster-9748.9388,Cluster-9748.31939,Cluster-22271.1,Cluster-9748.28606,Cluster-22271.0,Cluster-9748.28615,Cluster-9748.50606,Cluster-9748.31726,Cluster-9748.28609,Cluster-9748.25682,Cluster-9748.28604,Cluster-9748.34131,Cluster-9748.28607,Cluster-9748.29935,Cluster-9748.47266,Cluster-9748.28611,Cluster-9748.9417,Cluster-9748.26881,Cluster-9748.51458,Cluster-9748.58520,Cluster-…
GO:0016758	transferase activity, transferring hexosyl groups	molecular_function	0.0026197	0.05025	254	10312	792	42813	Cluster-9748.45658,Cluster-13.0,Cluster-9748.25625,Cluster-9748.8492,Cluster-9748.36199,Cluster-9748.43688,Cluster-4235.0,Cluster-3809.0,Cluster-9748.50992,Cluster-9748.16794,Cluster-9748.24243,Cluster-20837.0,Cluster-9748.39176,Cluster-9748.29481,Cluster-9748.46594,Cluster-9748.28161,Cluster-9748.60720,Cluster-24674.4,Cluster-9748.31072,Cluster-9748.20541,Cluster-9748.29288,Cluster-9748.31552,Cl…
GO:0002161	aminoacyl-tRNA editing activity	molecular_function	0.0026584	0.0508	25	10312	46	42813	Cluster-18024.6,Cluster-18024.7,Cluster-15113.0,Cluster-18024.4,Cluster-18024.5,Cluster-24465.1,Cluster-24465.7,Cluster-9748.42547,Cluster-10198.0,Cluster-9748.42546,Cluster-24465.4,Cluster-24465.2,Cluster-11562.0,Cluster-9748.29445,Cluster-24465.0,Cluster-18024.3,Cluster-18024.9,Cluster-18024.1,Cluster-24465.3,Cluster-18024.0,Cluster-24465.8,Cluster-2023.0,Cluster-18024.8,Cluster-24465.5,Cluster…
GO:0016042	lipid catabolic process	biological_process	0.0026882	0.051177	62	10312	161	42813	Cluster-9748.45919,Cluster-9748.29908,Cluster-9748.4499,Cluster-9748.45917,Cluster-9748.6785,Cluster-16877.1,Cluster-9748.38974,Cluster-9748.10419,Cluster-9748.47700,Cluster-9748.43198,Cluster-7578.0,Cluster-9748.30508,Cluster-9748.33761,Cluster-9748.30178,Cluster-9748.49182,Cluster-9748.4411,Cluster-9748.38998,Cluster-13404.0,Cluster-11825.1,Cluster-11825.3,Cluster-9748.26542,Cluster-9748.50176,…
GO:0045298	tubulin complex	cellular_component	0.0027022	0.05125	158	10312	455	42813	Cluster-9748.1523,Cluster-9748.34821,Cluster-11429.0,Cluster-9748.41131,Cluster-9748.20699,Cluster-9748.60732,Cluster-9748.32339,Cluster-9748.15578,Cluster-9748.53111,Cluster-9748.26707,Cluster-9748.12437,Cluster-9748.1286,Cluster-9748.44569,Cluster-139.0,Cluster-22568.0,Cluster-9748.1287,Cluster-9748.26283,Cluster-9748.20700,Cluster-9748.33729,Cluster-9748.34612,Cluster-9748.34403,Cluster-9748.3…
GO:0005727	extrachromosomal circular DNA	cellular_component	0.0027564	0.05189	5	10312	7	42813	Cluster-9748.15572,Cluster-9447.0,Cluster-9748.14173,Cluster-7549.0,Cluster-9748.13963
GO:0046821	extrachromosomal DNA	cellular_component	0.0027564	0.05189	5	10312	7	42813	Cluster-9748.15572,Cluster-9447.0,Cluster-9748.14173,Cluster-7549.0,Cluster-9748.13963
GO:0004650	polygalacturonase activity	molecular_function	0.0027801	0.052143	29	10312	72	42813	Cluster-9748.28539,Cluster-21669.0,Cluster-9748.39127,Cluster-9748.28543,Cluster-9748.53505,Cluster-2454.0,Cluster-9748.53504,Cluster-9748.39128,Cluster-9748.57388,Cluster-9748.39130,Cluster-9748.10974,Cluster-9748.9104,Cluster-9748.10973,Cluster-9748.52740,Cluster-9748.10972,Cluster-9748.12977,Cluster-9748.43903,Cluster-9748.38204,Cluster-9748.52737,Cluster-9748.28541,Cluster-9748.37162,Cluster-…
GO:0004814	arginine-tRNA ligase activity	molecular_function	0.0028854	0.053719	29	10312	61	42813	Cluster-9748.1785,Cluster-9748.33496,Cluster-9748.25712,Cluster-9748.38865,Cluster-9748.32894,Cluster-21866.1,Cluster-9748.1784,Cluster-9748.21642,Cluster-9748.13224,Cluster-23164.0,Cluster-9748.25713,Cluster-9748.1783,Cluster-3516.0,Cluster-9748.33495,Cluster-16299.0,Cluster-9748.18632,Cluster-9748.18673,Cluster-18243.0,Cluster-9748.41662,Cluster-9748.26823,Cluster-9748.32892,Cluster-21866.0,Clu…
GO:0006420	arginyl-tRNA aminoacylation	biological_process	0.0028854	0.053719	29	10312	61	42813	Cluster-9748.13222,Cluster-9748.33497,Cluster-9748.32893,Cluster-9748.32505,Cluster-9748.3494,Cluster-9748.32892,Cluster-21866.0,Cluster-9748.48044,Cluster-9748.13223,Cluster-16299.0,Cluster-9748.18673,Cluster-9748.18632,Cluster-9748.33495,Cluster-18243.0,Cluster-9748.41662,Cluster-9748.26823,Cluster-3516.0,Cluster-9748.1783,Cluster-9748.25712,Cluster-9748.33496,Cluster-9748.38865,Cluster-9748.17…
GO:0050662	coenzyme binding	molecular_function	0.0029229	0.054077	283	10312	997	42813	Cluster-4175.0,Cluster-23003.0,Cluster-9748.45529,Cluster-9748.36659,Cluster-9748.24330,Cluster-9748.29619,Cluster-9748.49814,Cluster-9748.32171,Cluster-9748.27960,Cluster-9748.9242,Cluster-9748.43912,Cluster-9748.32426,Cluster-7190.0,Cluster-9748.20325,Cluster-9748.31939,Cluster-9748.4143,Cluster-9748.28607,Cluster-9748.29935,Cluster-9748.18143,Cluster-9748.55860,Cluster-5457.4,Cluster-9748.4139…
GO:0030246	carbohydrate binding	molecular_function	0.002926	0.054077	75	10312	208	42813	Cluster-9748.34912,Cluster-9748.40603,Cluster-9748.53021,Cluster-9748.9505,Cluster-9748.33382,Cluster-9748.32697,Cluster-9748.27908,Cluster-9748.38316,Cluster-9748.15669,Cluster-9748.24887,Cluster-9748.32169,Cluster-9748.24243,Cluster-20379.1,Cluster-9748.21478,Cluster-9748.29438,Cluster-9748.52640,Cluster-9748.33985,Cluster-19184.0,Cluster-9748.15671,Cluster-9748.44807,Cluster-9748.42794,Cluster…
GO:0015711	organic anion transport	biological_process	0.0030265	0.055732	79	10312	233	42813	Cluster-9748.39866,Cluster-9748.53997,Cluster-9748.27844,Cluster-9748.26044,Cluster-9748.14089,Cluster-9748.25640,Cluster-9748.29910,Cluster-9748.35245,Cluster-9748.61084,Cluster-9748.52149,Cluster-9748.49433,Cluster-9748.55700,Cluster-9748.33148,Cluster-9748.56334,Cluster-9748.39611,Cluster-9748.29909,Cluster-9748.38131,Cluster-9748.48104,Cluster-9748.58431,Cluster-9748.55702,Cluster-9748.27039,…
GO:0006631	fatty acid metabolic process	biological_process	0.0030768	0.056453	79	10312	234	42813	Cluster-14696.0,Cluster-9748.47520,Cluster-9748.60032,Cluster-9748.37889,Cluster-9748.47521,Cluster-9748.26496,Cluster-9748.31723,Cluster-9748.15566,Cluster-968.0,Cluster-9748.33765,Cluster-9748.30834,Cluster-9748.3799,Cluster-9748.53340,Cluster-9748.35821,Cluster-23550.3,Cluster-9748.47515,Cluster-9748.48520,Cluster-9748.15558,Cluster-9748.36659,Cluster-9748.11837,Cluster-9748.55335,Cluster-9748…
GO:0000724	double-strand break repair via homologous recombination	biological_process	0.0032155	0.058785	8	10312	10	42813	Cluster-10230.1,Cluster-9748.15309,Cluster-15407.0,Cluster-10230.2,Cluster-20682.1,Cluster-4679.0,Cluster-6126.0,Cluster-10230.0
GO:0018874	benzoate metabolic process	biological_process	0.0032399	0.059018	31	10312	78	42813	Cluster-9748.51458,Cluster-9748.31723,Cluster-9748.30854,Cluster-874.0,Cluster-9748.3799,Cluster-9748.43800,Cluster-9748.30834,Cluster-9748.12303,Cluster-9748.38050,Cluster-9748.32735,Cluster-9748.43799,Cluster-9748.30266,Cluster-9748.32426,Cluster-9748.25861,Cluster-9748.47521,Cluster-9748.30373,Cluster-9748.55335,Cluster-9748.16922,Cluster-9748.36659,Cluster-9748.59121,Cluster-9748.47520,Cluste…
GO:0007052	mitotic spindle organization	biological_process	0.0033285	0.060414	6	10312	7	42813	Cluster-9748.61051,Cluster-9748.54164,Cluster-3450.0,Cluster-9748.6444,Cluster-9748.14457,Cluster-9748.14459
GO:0005667	transcription factor complex	cellular_component	0.0035078	0.063441	546	10312	1838	42813	Cluster-9748.46317,Cluster-9748.38055,Cluster-4147.0,Cluster-9748.14361,Cluster-9748.15178,Cluster-11163.0,Cluster-15300.2,Cluster-9748.5016,Cluster-9748.12254,Cluster-9748.31634,Cluster-9748.2945,Cluster-9748.53307,Cluster-2817.3,Cluster-9748.1855,Cluster-9748.10201,Cluster-22002.0,Cluster-9748.29780,Cluster-9748.24250,Cluster-9748.16675,Cluster-9748.24882,Cluster-9748.42537,Cluster-9748.1556,Cl…
GO:0015631	tubulin binding	molecular_function	0.0035404	0.063802	157	10312	454	42813	Cluster-9748.34607,Cluster-9748.55721,Cluster-9748.53108,Cluster-9748.26283,Cluster-9748.1287,Cluster-9748.20700,Cluster-9748.33729,Cluster-9748.34612,Cluster-9748.34403,Cluster-9748.23362,Cluster-9748.23751,Cluster-9748.16939,Cluster-9748.3284,Cluster-9748.23369,Cluster-9748.60731,Cluster-9748.34611,Cluster-9748.12585,Cluster-9748.41131,Cluster-9748.20699,Cluster-9748.60732,Cluster-9748.1523,Clu…
GO:0005783	endoplasmic reticulum	cellular_component	0.0036205	0.065014	206	10312	709	42813	Cluster-449.0,Cluster-9748.59150,Cluster-12594.0,Cluster-12991.0,Cluster-9748.24991,Cluster-9748.24352,Cluster-9748.47837,Cluster-23179.0,Cluster-9748.1353,Cluster-20968.0,Cluster-9748.56507,Cluster-13933.7,Cluster-5157.0,Cluster-9748.47209,Cluster-9748.7285,Cluster-9748.36759,Cluster-9748.39578,Cluster-9748.12559,Cluster-9748.8486,Cluster-9748.1350,Cluster-17468.1,Cluster-9748.57417,Cluster-9748…
GO:0032787	monocarboxylic acid metabolic process	biological_process	0.0037981	0.065798	240	10312	817	42813	Cluster-9748.30373,Cluster-9748.25861,Cluster-8630.3,Cluster-936.0,Cluster-9748.40781,Cluster-572.0,Cluster-23550.5,Cluster-9748.16469,Cluster-16931.0,Cluster-9748.47109,Cluster-9748.14714,Cluster-9748.28881,Cluster-9748.51458,Cluster-9748.19177,Cluster-9748.59634,Cluster-9748.49482,Cluster-21206.3,Cluster-9748.33813,Cluster-9748.33806,Cluster-9748.30663,Cluster-16168.2,Cluster-9748.29237,Cluster…
GO:1901565	organonitrogen compound catabolic process	biological_process	0.0038379	0.065798	125	10312	390	42813	Cluster-9748.21450,Cluster-15191.1,Cluster-9748.44015,Cluster-23644.0,Cluster-16877.0,Cluster-9748.47520,Cluster-9748.27025,Cluster-9748.57380,Cluster-9748.31018,Cluster-9748.33380,Cluster-22809.0,Cluster-9748.43827,Cluster-9748.26579,Cluster-9748.43641,Cluster-9748.50646,Cluster-9748.48486,Cluster-9748.44867,Cluster-9748.3799,Cluster-9748.29477,Cluster-9748.60865,Cluster-9748.27438,Cluster-9748.…
GO:0044255	cellular lipid metabolic process	biological_process	0.0038565	0.065798	378	10312	1272	42813	Cluster-9748.44014,Cluster-9748.27529,Cluster-9748.26496,Cluster-14119.0,Cluster-9748.34603,Cluster-9748.47147,Cluster-9748.22024,Cluster-9748.46749,Cluster-9748.15848,Cluster-9748.48170,Cluster-9748.44172,Cluster-9748.9208,Cluster-9748.4956,Cluster-17729.0,Cluster-9748.43827,Cluster-9748.51052,Cluster-21326.9,Cluster-10188.2,Cluster-9748.13052,Cluster-9748.31667,Cluster-9748.19456,Cluster-9748.2…
GO:0003756	protein disulfide isomerase activity	molecular_function	0.0038787	0.065798	11	10312	22	42813	Cluster-20856.0,Cluster-9748.1206,Cluster-10933.0,Cluster-9748.1211,Cluster-9748.1208,Cluster-9748.1210,Cluster-21127.0,Cluster-5157.0,Cluster-9748.1207,Cluster-9748.1209,Cluster-9748.1205
GO:0016864	intramolecular oxidoreductase activity, transposing S-S bonds	molecular_function	0.0038787	0.065798	11	10312	22	42813	Cluster-9748.1205,Cluster-9748.1207,Cluster-9748.1209,Cluster-5157.0,Cluster-21127.0,Cluster-9748.1211,Cluster-9748.1208,Cluster-9748.1210,Cluster-20856.0,Cluster-9748.1206,Cluster-10933.0
GO:0004336	galactosylceramidase activity	molecular_function	0.003885	0.065798	8	10312	9	42813	Cluster-9748.34070,Cluster-9748.34071,Cluster-9748.34073,Cluster-16877.0,Cluster-16877.1,Cluster-9748.7701,Cluster-9748.40048,Cluster-9748.34072
GO:0006677	glycosylceramide metabolic process	biological_process	0.003885	0.065798	8	10312	9	42813	Cluster-9748.7701,Cluster-9748.40048,Cluster-9748.34072,Cluster-16877.0,Cluster-16877.1,Cluster-9748.34071,Cluster-9748.34073,Cluster-9748.34070
GO:0006681	galactosylceramide metabolic process	biological_process	0.003885	0.065798	8	10312	9	42813	Cluster-9748.34073,Cluster-9748.34071,Cluster-9748.34070,Cluster-9748.34072,Cluster-9748.40048,Cluster-9748.7701,Cluster-16877.1,Cluster-16877.0
GO:0006683	galactosylceramide catabolic process	biological_process	0.003885	0.065798	8	10312	9	42813	Cluster-9748.34070,Cluster-9748.34073,Cluster-9748.34071,Cluster-16877.1,Cluster-16877.0,Cluster-9748.40048,Cluster-9748.7701,Cluster-9748.34072
GO:0019374	galactolipid metabolic process	biological_process	0.003885	0.065798	8	10312	9	42813	Cluster-9748.7701,Cluster-9748.40048,Cluster-9748.34072,Cluster-16877.1,Cluster-16877.0,Cluster-9748.34073,Cluster-9748.34071,Cluster-9748.34070
GO:0019376	galactolipid catabolic process	biological_process	0.003885	0.065798	8	10312	9	42813	Cluster-9748.34070,Cluster-9748.34073,Cluster-9748.34071,Cluster-16877.1,Cluster-16877.0,Cluster-9748.40048,Cluster-9748.7701,Cluster-9748.34072
GO:0019377	glycolipid catabolic process	biological_process	0.003885	0.065798	8	10312	9	42813	Cluster-16877.0,Cluster-16877.1,Cluster-9748.7701,Cluster-9748.40048,Cluster-9748.34072,Cluster-9748.34070,Cluster-9748.34071,Cluster-9748.34073
GO:0030149	sphingolipid catabolic process	biological_process	0.003885	0.065798	8	10312	9	42813	Cluster-9748.34070,Cluster-9748.34073,Cluster-9748.34071,Cluster-16877.1,Cluster-16877.0,Cluster-9748.40048,Cluster-9748.7701,Cluster-9748.34072
GO:0046466	membrane lipid catabolic process	biological_process	0.003885	0.065798	8	10312	9	42813	Cluster-16877.0,Cluster-16877.1,Cluster-9748.7701,Cluster-9748.40048,Cluster-9748.34072,Cluster-9748.34070,Cluster-9748.34071,Cluster-9748.34073
GO:0046477	glycosylceramide catabolic process	biological_process	0.003885	0.065798	8	10312	9	42813	Cluster-16877.0,Cluster-16877.1,Cluster-9748.7701,Cluster-9748.40048,Cluster-9748.34072,Cluster-9748.34070,Cluster-9748.34071,Cluster-9748.34073
GO:0046479	glycosphingolipid catabolic process	biological_process	0.003885	0.065798	8	10312	9	42813	Cluster-16877.0,Cluster-16877.1,Cluster-9748.40048,Cluster-9748.7701,Cluster-9748.34072,Cluster-9748.34070,Cluster-9748.34071,Cluster-9748.34073
GO:0046514	ceramide catabolic process	biological_process	0.003885	0.065798	8	10312	9	42813	Cluster-9748.34072,Cluster-9748.7701,Cluster-9748.40048,Cluster-16877.0,Cluster-16877.1,Cluster-9748.34071,Cluster-9748.34073,Cluster-9748.34070
GO:0019087	transformation of host cell by virus	biological_process	0.0039877	0.067313	34	10312	87	42813	Cluster-9748.58719,Cluster-18950.1,Cluster-9748.23246,Cluster-9748.11276,Cluster-2220.0,Cluster-9748.8984,Cluster-9748.21432,Cluster-9748.23238,Cluster-9748.6101,Cluster-9748.3915,Cluster-9748.11272,Cluster-10864.0,Cluster-9748.11274,Cluster-9748.37451,Cluster-9748.11275,Cluster-9748.10885,Cluster-9748.23245,Cluster-9748.16127,Cluster-9748.11273,Cluster-9748.31267,Cluster-18950.0,Cluster-12235.0,…
GO:0016020	membrane	cellular_component	0.0040606	0.068315	2731	10312	10207	42813	Cluster-9748.35446,Cluster-2401.0,Cluster-9748.47881,Cluster-10230.2,Cluster-9748.33386,Cluster-9748.47986,Cluster-9748.23894,Cluster-9748.13421,Cluster-9748.49024,Cluster-2817.10,Cluster-9748.5681,Cluster-9748.26425,Cluster-9748.23695,Cluster-9748.60912,Cluster-9748.29548,Cluster-1124.0,Cluster-9748.23932,Cluster-9748.53132,Cluster-9748.14302,Cluster-9748.58198,Cluster-12679.6,Cluster-9748.25460…
GO:0020002	host cell plasma membrane	cellular_component	0.00423	0.069966	11	10312	14	42813	Cluster-12507.0,Cluster-9748.18520,Cluster-12933.7,Cluster-6002.0,Cluster-19395.0,Cluster-18755.0,Cluster-12933.9,Cluster-20987.0,Cluster-13837.0,Cluster-9748.19137,Cluster-12933.0
GO:0044156	host cell junction	cellular_component	0.00423	0.069966	11	10312	14	42813	Cluster-19395.0,Cluster-18755.0,Cluster-6002.0,Cluster-12933.7,Cluster-9748.18520,Cluster-12507.0,Cluster-12933.0,Cluster-9748.19137,Cluster-13837.0,Cluster-20987.0,Cluster-12933.9
GO:0000148	1,3-beta-D-glucan synthase complex	cellular_component	0.0042416	0.069966	27	10312	49	42813	Cluster-9748.41414,Cluster-9748.52632,Cluster-9748.40671,Cluster-9748.16794,Cluster-9748.42824,Cluster-9748.28468,Cluster-9748.44647,Cluster-9748.12306,Cluster-9748.31499,Cluster-9748.40668,Cluster-9748.47639,Cluster-9748.8492,Cluster-9748.46766,Cluster-9748.45176,Cluster-9748.6870,Cluster-9748.8479,Cluster-9748.38624,Cluster-9748.41429,Cluster-9748.33845,Cluster-9748.12084,Cluster-9748.19447,Clu…
GO:0003843	1,3-beta-D-glucan synthase activity	molecular_function	0.0042416	0.069966	27	10312	49	42813	Cluster-9748.42824,Cluster-9748.40671,Cluster-9748.52632,Cluster-9748.41414,Cluster-9748.16794,Cluster-9748.31499,Cluster-9748.28468,Cluster-9748.44647,Cluster-9748.12306,Cluster-9748.40668,Cluster-9748.6870,Cluster-9748.45176,Cluster-9748.8479,Cluster-9748.38624,Cluster-9748.47639,Cluster-9748.8492,Cluster-9748.46766,Cluster-9748.41429,Cluster-9748.8488,Cluster-9748.33845,Cluster-9748.12084,Clus…
GO:0006074	(1->3)-beta-D-glucan metabolic process	biological_process	0.0042416	0.069966	27	10312	49	42813	Cluster-9748.19821,Cluster-9748.8486,Cluster-9748.55444,Cluster-9748.8483,Cluster-9748.19448,Cluster-9748.41429,Cluster-9748.33845,Cluster-9748.12084,Cluster-9748.19447,Cluster-9748.8488,Cluster-9748.40668,Cluster-9748.47639,Cluster-9748.46766,Cluster-9748.8492,Cluster-9748.6870,Cluster-9748.45176,Cluster-9748.8479,Cluster-9748.38624,Cluster-9748.41414,Cluster-9748.52632,Cluster-9748.40671,Cluste…
GO:0006075	(1->3)-beta-D-glucan biosynthetic process	biological_process	0.0042416	0.069966	27	10312	49	42813	Cluster-9748.55444,Cluster-9748.8483,Cluster-9748.8486,Cluster-9748.19821,Cluster-9748.19448,Cluster-9748.41429,Cluster-9748.8488,Cluster-9748.33845,Cluster-9748.12084,Cluster-9748.19447,Cluster-9748.40668,Cluster-9748.6870,Cluster-9748.45176,Cluster-9748.38624,Cluster-9748.8479,Cluster-9748.47639,Cluster-9748.46766,Cluster-9748.8492,Cluster-9748.42824,Cluster-9748.52632,Cluster-9748.40671,Cluste…
GO:0044723	single-organism carbohydrate metabolic process	biological_process	0.0042975	0.070658	395	10312	1292	42813	Cluster-9748.44371,Cluster-9748.42192,Cluster-9748.40103,Cluster-9748.27155,Cluster-9748.61718,Cluster-22833.0,Cluster-9748.12968,Cluster-9748.35421,Cluster-9136.1,Cluster-9748.49813,Cluster-9748.5359,Cluster-9748.10973,Cluster-9748.53382,Cluster-9748.33546,Cluster-9748.49816,Cluster-9748.17110,Cluster-9748.34411,Cluster-9748.5335,Cluster-9748.42824,Cluster-9748.39127,Cluster-9748.1720,Cluster-97…
GO:0016837	carbon-oxygen lyase activity, acting on polysaccharides	molecular_function	0.004365	0.071535	8	10312	14	42813	Cluster-9748.41230,Cluster-9748.42103,Cluster-9748.42100,Cluster-9748.41233,Cluster-9748.42099,Cluster-9748.41227,Cluster-9748.18536,Cluster-9748.41232
GO:0004497	monooxygenase activity	molecular_function	0.0044752	0.073105	40	10312	100	42813	Cluster-9748.25013,Cluster-9748.28759,Cluster-9748.9242,Cluster-9748.35918,Cluster-9748.28426,Cluster-9748.4000,Cluster-9748.28081,Cluster-9748.28425,Cluster-23813.0,Cluster-832.0,Cluster-9748.51309,Cluster-9748.61406,Cluster-4175.0,Cluster-9748.35383,Cluster-9748.38979,Cluster-9748.21733,Cluster-9748.29986,Cluster-9748.29454,Cluster-9748.29533,Cluster-9748.21295,Cluster-9748.3998,Cluster-9748.28…
GO:0010876	lipid localization	biological_process	0.0046697	0.076036	46	10312	132	42813	Cluster-9748.6965,Cluster-8275.0,Cluster-9748.9037,Cluster-16580.0,Cluster-9748.53340,Cluster-9748.48104,Cluster-9748.6605,Cluster-9748.1720,Cluster-9748.42824,Cluster-9748.27416,Cluster-9748.44054,Cluster-9748.1716,Cluster-9748.9036,Cluster-9748.1722,Cluster-9748.33522,Cluster-9748.30494,Cluster-9748.53337,Cluster-9748.40725,Cluster-9748.1718,Cluster-9748.6052,Cluster-9748.57601,Cluster-9748.393…
GO:0009968	negative regulation of signal transduction	biological_process	0.0047592	0.077245	11	10312	16	42813	Cluster-22889.0,Cluster-3343.0,Cluster-4295.0,Cluster-21727.0,Cluster-9748.48983,Cluster-11997.1,Cluster-10373.0,Cluster-7970.0,Cluster-11997.0,Cluster-3864.0,Cluster-12802.0
GO:0015849	organic acid transport	biological_process	0.005122	0.082605	77	10312	229	42813	Cluster-9748.10634,Cluster-9748.17821,Cluster-9748.35850,Cluster-9748.35090,Cluster-9748.17826,Cluster-9748.55699,Cluster-9748.13875,Cluster-9748.37742,Cluster-9748.33047,Cluster-9748.20987,Cluster-9748.52914,Cluster-9748.27842,Cluster-9748.30590,Cluster-9748.61083,Cluster-2991.0,Cluster-9748.27843,Cluster-9748.58430,Cluster-9748.33356,Cluster-9748.29484,Cluster-9748.61082,Cluster-6588.0,Cluster-…
GO:0046942	carboxylic acid transport	biological_process	0.005122	0.082605	77	10312	229	42813	Cluster-9748.10634,Cluster-9748.17821,Cluster-9748.35850,Cluster-9748.35090,Cluster-9748.55699,Cluster-9748.13875,Cluster-9748.37742,Cluster-9748.33047,Cluster-9748.17826,Cluster-9748.52914,Cluster-9748.20987,Cluster-9748.30590,Cluster-9748.27842,Cluster-9748.61083,Cluster-9748.58430,Cluster-9748.27843,Cluster-2991.0,Cluster-9748.29484,Cluster-9748.33356,Cluster-6588.0,Cluster-9748.61082,Cluster-…
GO:0008616	queuosine biosynthetic process	biological_process	0.0052355	0.0839	5	10312	7	42813	Cluster-9748.11022,Cluster-19017.1,Cluster-19017.2,Cluster-18230.0,Cluster-20419.0
GO:0046116	queuosine metabolic process	biological_process	0.0052355	0.0839	5	10312	7	42813	Cluster-19017.2,Cluster-18230.0,Cluster-9748.11022,Cluster-19017.1,Cluster-20419.0
GO:0030259	lipid glycosylation	biological_process	0.0052771	0.084301	18	10312	36	42813	Cluster-9748.52274,Cluster-9748.46598,Cluster-17729.0,Cluster-9748.46596,Cluster-9748.52273,Cluster-9748.46594,Cluster-9748.54890,Cluster-17693.0,Cluster-9748.46599,Cluster-9748.8294,Cluster-9748.46603,Cluster-9748.57162,Cluster-9748.46602,Cluster-9748.51784,Cluster-9748.8295,Cluster-9748.46597,Cluster-9136.1,Cluster-9748.46600
GO:0008658	penicillin binding	molecular_function	0.0053518	0.084957	4	10312	4	42813	Cluster-24582.0,Cluster-7522.0,Cluster-22051.0,Cluster-24582.1
GO:0033293	monocarboxylic acid binding	molecular_function	0.0053518	0.084957	4	10312	4	42813	Cluster-7522.0,Cluster-24582.0,Cluster-24582.1,Cluster-22051.0
GO:0019773	proteasome core complex, alpha-subunit complex	cellular_component	0.0055003	0.087042	23	10312	45	42813	Cluster-9748.57222,Cluster-9748.56002,Cluster-9748.20480,Cluster-9748.57227,Cluster-9748.57226,Cluster-9748.21708,Cluster-9748.57225,Cluster-9748.19410,Cluster-9748.24947,Cluster-9748.57230,Cluster-9748.29713,Cluster-9748.45505,Cluster-9748.19409,Cluster-9748.57228,Cluster-9748.27676,Cluster-9748.52245,Cluster-9748.21707,Cluster-9748.21709,Cluster-9748.43226,Cluster-9748.57224,Cluster-9748.21710,…
GO:0016740	transferase activity	molecular_function	0.0057545	0.090782	2197	10312	8024	42813	Cluster-9748.31284,Cluster-9748.47546,Cluster-9748.42220,Cluster-6817.0,Cluster-9748.21832,Cluster-11886.2,Cluster-8092.1,Cluster-9748.16469,Cluster-9748.40781,Cluster-9748.12843,Cluster-17276.1,Cluster-19714.1,Cluster-9748.55511,Cluster-9748.44866,Cluster-9748.34839,Cluster-9748.34560,Cluster-9748.12131,Cluster-9748.25859,Cluster-7318.0,Cluster-9748.60127,Cluster-19487.0,Cluster-9050.0,Cluster-9…
GO:0018205	peptidyl-lysine modification	biological_process	0.0057843	0.090968	21	10312	44	42813	Cluster-9748.57380,Cluster-9748.14361,Cluster-9748.19920,Cluster-9748.42301,Cluster-9748.44867,Cluster-9748.44868,Cluster-9748.48486,Cluster-9748.20246,Cluster-9748.48485,Cluster-9748.43641,Cluster-9748.58581,Cluster-9748.37902,Cluster-9748.48793,Cluster-9748.28066,Cluster-9748.60865,Cluster-9748.27438,Cluster-9748.57780,Cluster-9748.3093,Cluster-9748.57381,Cluster-9748.57457,Cluster-9748.44866
GO:0009101	glycoprotein biosynthetic process	biological_process	0.0059731	0.093647	91	10312	255	42813	Cluster-9748.61718,Cluster-9748.1432,Cluster-9748.38315,Cluster-9748.32565,Cluster-9748.12559,Cluster-9748.42192,Cluster-9748.36759,Cluster-9748.1071,Cluster-2817.0,Cluster-9748.35421,Cluster-9748.61207,Cluster-5494.0,Cluster-9748.28759,Cluster-9748.58929,Cluster-9748.23169,Cluster-9426.0,Cluster-9748.1433,Cluster-9748.31597,Cluster-9748.35440,Cluster-2817.1,Cluster-22704.0,Cluster-14801.0,Cluste…
GO:0009654	photosystem II oxygen evolving complex	cellular_component	0.0060075	0.093894	11	10312	15	42813	Cluster-9748.18504,Cluster-9748.27384,Cluster-9748.39422,Cluster-9748.33900,Cluster-9748.41371,Cluster-9748.48950,Cluster-9748.33899,Cluster-9748.28055,Cluster-9748.33898,Cluster-9748.37521,Cluster-9748.33901
GO:0006534	cysteine metabolic process	biological_process	0.0060421	0.094146	9	10312	18	42813	Cluster-9748.54701,Cluster-14907.0,Cluster-9748.19768,Cluster-9748.7977,Cluster-9748.9366,Cluster-9748.31888,Cluster-9748.31681,Cluster-9748.9365,Cluster-9748.54706
GO:0003972	RNA ligase (ATP) activity	molecular_function	0.0061273	0.095179	11	10312	16	42813	Cluster-9748.56997,Cluster-3343.0,Cluster-22889.0,Cluster-21933.1,Cluster-12802.0,Cluster-14854.0,Cluster-11997.0,Cluster-3864.0,Cluster-11997.1,Cluster-14698.0,Cluster-21727.0
GO:0032559	adenyl ribonucleotide binding	molecular_function	0.0062994	0.097379	1648	10312	5597	42813	Cluster-9748.2185,Cluster-9748.3494,Cluster-9748.11143,Cluster-9748.4802,Cluster-9748.1513,Cluster-24406.0,Cluster-23742.0,Cluster-15519.0,Cluster-9748.25801,Cluster-9584.0,Cluster-9748.3280,Cluster-9748.45300,Cluster-6035.5,Cluster-9748.17085,Cluster-9748.8951,Cluster-9748.21021,Cluster-9748.24249,Cluster-9748.46202,Cluster-9748.34606,Cluster-9748.19830,Cluster-17662.1,Cluster-14750.0,Cluster-97…
GO:0006139	nucleobase-containing compound metabolic process	biological_process	0.0063245	0.097379	2801	10312	10532	42813	Cluster-9748.27155,Cluster-9748.11538,Cluster-9748.16924,Cluster-9748.31800,Cluster-9748.56761,Cluster-9748.43977,Cluster-22690.0,Cluster-9748.33814,Cluster-9748.49813,Cluster-18841.0,Cluster-9748.24829,Cluster-9748.54374,Cluster-9748.43242,Cluster-9748.19738,Cluster-17909.1,Cluster-24101.0,Cluster-12134.0,Cluster-12022.1,Cluster-9748.49914,Cluster-9748.26982,Cluster-9748.14673,Cluster-22736.0,Cl…
GO:0031297	replication fork processing	biological_process	0.0063265	0.097379	5	10312	5	42813	Cluster-9748.46747,Cluster-9748.46756,Cluster-23148.3,Cluster-23148.4,Cluster-9748.47210
GO:0036094	small molecule binding	molecular_function	0.0064862	0.099074	2068	10312	7200	42813	Cluster-9748.18572,Cluster-9748.1645,Cluster-15831.1,Cluster-9748.6185,Cluster-9748.34393,Cluster-19708.1,Cluster-10163.0,Cluster-9748.9457,Cluster-21866.1,Cluster-9748.37281,Cluster-9748.22318,Cluster-9748.31759,Cluster-9748.10022,Cluster-9748.57852,Cluster-9748.39728,Cluster-9748.1783,Cluster-9748.19300,Cluster-9009.0,Cluster-9748.43607,Cluster-9748.33581,Cluster-9748.12294,Cluster-9748.9666,Cl…
GO:0090307	mitotic spindle assembly	biological_process	0.0064954	0.099074	3	10312	3	42813	Cluster-9748.54164,Cluster-3450.0,Cluster-9748.6444
GO:1902850	microtubule cytoskeleton organization involved in mitosis	biological_process	0.0064954	0.099074	3	10312	3	42813	Cluster-9748.54164,Cluster-3450.0,Cluster-9748.6444
GO:1990267	response to transition metal nanoparticle	biological_process	0.0066873	0.1017	9	10312	12	42813	Cluster-9748.31842,Cluster-16547.0,Cluster-9748.32335,Cluster-9748.30931,Cluster-9748.30798,Cluster-9748.30445,Cluster-9748.30705,Cluster-9748.31355,Cluster-9748.16075
GO:0004506	squalene monooxygenase activity	molecular_function	0.0067762	0.10274	12	10312	23	42813	Cluster-22675.0,Cluster-4175.0,Cluster-9748.3998,Cluster-9748.9242,Cluster-11206.0,Cluster-9748.4001,Cluster-9748.4000,Cluster-9748.9240,Cluster-9748.13996,Cluster-12049.0,Cluster-9748.4002,Cluster-9748.9241
GO:0044424	intracellular part	cellular_component	0.0068013	0.10281	3306	10312	12864	42813	Cluster-14463.0,Cluster-9748.37838,Cluster-8740.1,Cluster-9748.56241,Cluster-9748.47872,Cluster-9748.41096,Cluster-17665.0,Cluster-9748.18520,Cluster-16440.0,Cluster-22620.1,Cluster-9748.21187,Cluster-9748.51998,Cluster-10288.0,Cluster-9748.29465,Cluster-9748.12471,Cluster-9748.54572,Cluster-18038.0,Cluster-9748.12284,Cluster-9748.54009,Cluster-9748.8488,Cluster-9748.23093,Cluster-9748.3993,Clust…
GO:0071702	organic substance transport	biological_process	0.006853	0.10303	749	10312	2584	42813	Cluster-9748.20984,Cluster-9748.47432,Cluster-9748.8751,Cluster-22483.1,Cluster-9748.30250,Cluster-9748.26542,Cluster-9748.45130,Cluster-9748.14719,Cluster-6588.0,Cluster-9748.47701,Cluster-9748.22790,Cluster-9748.45554,Cluster-9748.7223,Cluster-9748.39312,Cluster-9748.33047,Cluster-23295.1,Cluster-5348.0,Cluster-9748.20987,Cluster-9748.52914,Cluster-9748.6052,Cluster-9748.2126,Cluster-14289.1,Cl…
GO:0016255	attachment of GPI anchor to protein	biological_process	0.0068564	0.10303	6	10312	9	42813	Cluster-14094.3,Cluster-22002.0,Cluster-14094.1,Cluster-14094.4,Cluster-14094.5,Cluster-14094.2
GO:0005868	cytoplasmic dynein complex	cellular_component	0.0068771	0.10303	10	10312	15	42813	Cluster-9748.52669,Cluster-9748.30513,Cluster-9748.31571,Cluster-9748.44221,Cluster-9748.10355,Cluster-9748.52671,Cluster-9748.10356,Cluster-9748.44222,Cluster-9748.56612,Cluster-9748.10354
GO:0070008	serine-type exopeptidase activity	molecular_function	0.0069083	0.1032	70	10312	219	42813	Cluster-9748.58872,Cluster-9748.55699,Cluster-20412.1,Cluster-9748.6101,Cluster-9748.57478,Cluster-9748.49450,Cluster-9748.8984,Cluster-9748.18028,Cluster-7578.0,Cluster-13404.0,Cluster-14357.0,Cluster-18950.1,Cluster-9748.13923,Cluster-9748.11275,Cluster-14580.2,Cluster-9748.1669,Cluster-9748.3101,Cluster-9748.21307,Cluster-6598.1,Cluster-9748.57480,Cluster-9748.29848,Cluster-9748.29504,Cluster-…
GO:0030111	regulation of Wnt signaling pathway	biological_process	0.0069568	0.10343	13	10312	22	42813	Cluster-9748.34889,Cluster-3343.0,Cluster-4295.0,Cluster-22889.0,Cluster-7970.0,Cluster-12802.0,Cluster-3864.0,Cluster-11997.0,Cluster-9748.48983,Cluster-9748.34888,Cluster-11997.1,Cluster-21727.0,Cluster-10373.0
GO:0032879	regulation of localization	biological_process	0.0069648	0.10343	40	10312	111	42813	Cluster-21271.3,Cluster-9748.56498,Cluster-21271.4,Cluster-9748.43640,Cluster-9748.37744,Cluster-9748.30639,Cluster-9748.10023,Cluster-9748.10492,Cluster-1443.0,Cluster-9748.61536,Cluster-9748.55700,Cluster-9748.14000,Cluster-9748.55701,Cluster-9748.55703,Cluster-21258.0,Cluster-9748.30663,Cluster-17421.0,Cluster-9748.12047,Cluster-9748.55704,Cluster-9748.42716,Cluster-9748.7792,Cluster-9748.1270…
GO:0004366	glycerol-3-phosphate O-acyltransferase activity	molecular_function	0.0070413	0.10426	7	10312	12	42813	Cluster-23295.7,Cluster-9748.49489,Cluster-9748.33079,Cluster-23295.1,Cluster-23295.0,Cluster-9748.5561,Cluster-23295.4
GO:0008063	Toll signaling pathway	biological_process	0.0072357	0.10683	3	10312	3	42813	Cluster-9748.14108,Cluster-9748.14106,Cluster-9748.14107
GO:0009725	response to hormone	biological_process	0.0073071	0.10757	55	10312	153	42813	Cluster-9748.49793,Cluster-19438.5,Cluster-9748.29431,Cluster-9748.5880,Cluster-9748.47770,Cluster-9748.50557,Cluster-6495.0,Cluster-9748.32689,Cluster-9748.20564,Cluster-9748.11508,Cluster-9748.53666,Cluster-9748.14375,Cluster-8944.0,Cluster-9748.34092,Cluster-9748.42378,Cluster-9748.20565,Cluster-9748.31918,Cluster-1691.0,Cluster-9748.16913,Cluster-9748.14905,Cluster-17838.1,Cluster-9748.17279,…
GO:0003690	double-stranded DNA binding	molecular_function	0.0075878	0.11074	60	10312	174	42813	Cluster-9748.32465,Cluster-14738.4,Cluster-9748.39726,Cluster-14738.7,Cluster-9748.39724,Cluster-9748.1510,Cluster-9748.12045,Cluster-9748.56621,Cluster-3554.0,Cluster-9748.10492,Cluster-18424.0,Cluster-14702.0,Cluster-9748.10023,Cluster-9748.39496,Cluster-9748.31296,Cluster-9748.29617,Cluster-18538.0,Cluster-9748.54701,Cluster-9748.12047,Cluster-9748.1515,Cluster-756.0,Cluster-18803.0,Cluster-97…
GO:0016571	histone methylation	biological_process	0.0076101	0.11074	14	10312	25	42813	Cluster-9748.60865,Cluster-9748.27438,Cluster-9748.19920,Cluster-9748.28066,Cluster-9748.57380,Cluster-9748.37902,Cluster-9748.44866,Cluster-9748.48485,Cluster-9748.43641,Cluster-9748.57381,Cluster-9748.48486,Cluster-9748.44868,Cluster-9748.44867,Cluster-9748.3093
GO:0018022	peptidyl-lysine methylation	biological_process	0.0076101	0.11074	14	10312	25	42813	Cluster-9748.57380,Cluster-9748.37902,Cluster-9748.28066,Cluster-9748.19920,Cluster-9748.60865,Cluster-9748.27438,Cluster-9748.44868,Cluster-9748.48486,Cluster-9748.44867,Cluster-9748.3093,Cluster-9748.57381,Cluster-9748.43641,Cluster-9748.48485,Cluster-9748.44866
GO:0034968	histone lysine methylation	biological_process	0.0076101	0.11074	14	10312	25	42813	Cluster-9748.44866,Cluster-9748.57381,Cluster-9748.48485,Cluster-9748.43641,Cluster-9748.48486,Cluster-9748.3093,Cluster-9748.44868,Cluster-9748.44867,Cluster-9748.27438,Cluster-9748.60865,Cluster-9748.28066,Cluster-9748.19920,Cluster-9748.37902,Cluster-9748.57380
GO:0006783	heme biosynthetic process	biological_process	0.0076818	0.11146	34	10312	89	42813	Cluster-9748.29693,Cluster-17586.4,Cluster-9748.31087,Cluster-17586.3,Cluster-9748.33806,Cluster-9748.33813,Cluster-17586.2,Cluster-9748.31667,Cluster-9748.23200,Cluster-9748.30834,Cluster-9748.51458,Cluster-9748.13985,Cluster-1901.0,Cluster-9748.30373,Cluster-9748.29453,Cluster-9748.32735,Cluster-9748.29449,Cluster-2565.0,Cluster-9748.49814,Cluster-9943.0,Cluster-9748.36659,Cluster-9748.28425,Cl…
GO:0016407	acetyltransferase activity	molecular_function	0.0077439	0.11168	58	10312	163	42813	Cluster-9748.59254,Cluster-9748.57780,Cluster-9748.3341,Cluster-9748.50584,Cluster-9748.6785,Cluster-9748.4753,Cluster-3721.0,Cluster-9748.42478,Cluster-9748.50023,Cluster-9748.56088,Cluster-9748.26668,Cluster-19463.0,Cluster-9748.56998,Cluster-9748.23764,Cluster-9748.31681,Cluster-9748.59253,Cluster-9748.42301,Cluster-9748.14361,Cluster-9748.58456,Cluster-9748.59252,Cluster-9050.0,Cluster-10373.…
GO:0008537	proteasome activator complex	cellular_component	0.0077742	0.11168	11	10312	21	42813	Cluster-9748.10023,Cluster-9748.10022,Cluster-9748.10492,Cluster-9748.505,Cluster-9748.12046,Cluster-9748.27367,Cluster-9748.17285,Cluster-9748.56617,Cluster-9748.12045,Cluster-9748.12047,Cluster-9748.32465
GO:0022624	proteasome accessory complex	cellular_component	0.0077742	0.11168	11	10312	21	42813	Cluster-9748.12045,Cluster-9748.32465,Cluster-9748.12047,Cluster-9748.17285,Cluster-9748.12046,Cluster-9748.505,Cluster-9748.27367,Cluster-9748.10492,Cluster-9748.10022,Cluster-9748.10023,Cluster-9748.56617
GO:0006687	glycosphingolipid metabolic process	biological_process	0.0077852	0.11168	56	10312	140	42813	Cluster-9748.28933,Cluster-16877.1,Cluster-9748.35107,Cluster-9748.29908,Cluster-9748.50441,Cluster-9748.30425,Cluster-9748.33384,Cluster-9748.27024,Cluster-9748.12365,Cluster-9748.50436,Cluster-9748.50443,Cluster-9748.33381,Cluster-9748.34070,Cluster-9748.5359,Cluster-9748.27027,Cluster-9748.44013,Cluster-9748.47913,Cluster-14250.0,Cluster-9748.33441,Cluster-9748.13051,Cluster-9748.33356,Cluster…
GO:0009719	response to endogenous stimulus	biological_process	0.0079161	0.11324	55	10312	154	42813	Cluster-9748.33916,Cluster-9748.51259,Cluster-9748.11507,Cluster-8431.0,Cluster-9748.15037,Cluster-9748.19021,Cluster-9748.11154,Cluster-9748.29111,Cluster-9748.30876,Cluster-9748.11155,Cluster-9748.10624,Cluster-9748.52086,Cluster-9748.37209,Cluster-9748.54203,Cluster-9748.49791,Cluster-9748.20160,Cluster-9748.19020,Cluster-9748.6497,Cluster-9748.26282,Cluster-9748.54204,Cluster-9748.7486,Cluste…
GO:0051606	detection of stimulus	biological_process	0.0080028	0.11416	17	10312	27	42813	Cluster-9748.5016,Cluster-19900.1,Cluster-9748.2749,Cluster-5117.0,Cluster-9748.58811,Cluster-9748.32004,Cluster-9748.54790,Cluster-9748.54792,Cluster-9748.2750,Cluster-9748.54793,Cluster-9748.2853,Cluster-9748.54791,Cluster-9748.5015,Cluster-8725.0,Cluster-9748.54788,Cluster-9748.2751,Cluster-9748.58810
GO:0008276	protein methyltransferase activity	molecular_function	0.008189	0.11636	46	10312	130	42813	Cluster-9748.28066,Cluster-9748.61209,Cluster-9748.53319,Cluster-9748.35446,Cluster-9748.27438,Cluster-9748.60865,Cluster-9748.3093,Cluster-9748.36847,Cluster-9748.44866,Cluster-9748.16114,Cluster-9748.19920,Cluster-9748.57380,Cluster-22809.1,Cluster-9748.29089,Cluster-9748.28015,Cluster-7832.2,Cluster-15191.1,Cluster-15191.0,Cluster-9748.52495,Cluster-9748.48485,Cluster-9748.43641,Cluster-9748.4…
GO:0051784	negative regulation of nuclear division	biological_process	0.0082103	0.11636	13	10312	27	42813	Cluster-9748.36143,Cluster-9748.6444,Cluster-965.0,Cluster-9748.54164,Cluster-9748.40340,Cluster-9748.50327,Cluster-3450.0,Cluster-9748.15397,Cluster-9748.23964,Cluster-9748.23963,Cluster-9748.39314,Cluster-9748.9399,Cluster-9748.24352
GO:0019634	organic phosphonate metabolic process	biological_process	0.0082782	0.11636	6	10312	7	42813	Cluster-9748.32094,Cluster-9748.34222,Cluster-9748.32431,Cluster-9748.32098,Cluster-5479.0,Cluster-9748.7432
GO:0000166	nucleotide binding	molecular_function	0.0083191	0.11636	2035	10312	7076	42813	Cluster-9748.39519,Cluster-9748.31296,Cluster-9748.3675,Cluster-9748.11155,Cluster-16931.9,Cluster-9748.34773,Cluster-9748.30405,Cluster-9748.20205,Cluster-18024.3,Cluster-9748.38099,Cluster-9748.11497,Cluster-8404.0,Cluster-9748.59619,Cluster-9748.30639,Cluster-9748.790,Cluster-9748.12186,Cluster-9748.21315,Cluster-9748.39726,Cluster-9748.44836,Cluster-9748.38962,Cluster-9748.41568,Cluster-9748.…
GO:1901265	nucleoside phosphate binding	molecular_function	0.0083191	0.11636	2035	10312	7076	42813	Cluster-9748.4656,Cluster-9748.43654,Cluster-9748.13201,Cluster-9748.19708,Cluster-9748.18950,Cluster-18025.1,Cluster-9748.43307,Cluster-22736.0,Cluster-9748.40526,Cluster-24101.0,Cluster-9748.53382,Cluster-12134.0,Cluster-12022.1,Cluster-9748.49914,Cluster-9748.21303,Cluster-9748.11814,Cluster-9748.19738,Cluster-17909.1,Cluster-9748.56761,Cluster-9748.17486,Cluster-9748.34299,Cluster-14379.0,Clu…
GO:1901988	negative regulation of cell cycle phase transition	biological_process	0.008355	0.11636	14	10312	30	42813	Cluster-9748.15397,Cluster-9748.23963,Cluster-9748.23964,Cluster-9748.32566,Cluster-9748.9399,Cluster-9748.39314,Cluster-9748.24352,Cluster-9748.36143,Cluster-965.0,Cluster-9748.30337,Cluster-9748.30663,Cluster-9748.50327,Cluster-9748.40340,Cluster-9748.30639
GO:1901991	negative regulation of mitotic cell cycle phase transition	biological_process	0.008355	0.11636	14	10312	30	42813	Cluster-9748.23963,Cluster-9748.23964,Cluster-9748.15397,Cluster-9748.24352,Cluster-9748.32566,Cluster-9748.9399,Cluster-9748.39314,Cluster-965.0,Cluster-9748.36143,Cluster-9748.50327,Cluster-9748.30639,Cluster-9748.40340,Cluster-9748.30337,Cluster-9748.30663
GO:0009452	7-methylguanosine RNA capping	biological_process	0.0083636	0.11636	34	10312	94	42813	Cluster-10442.0,Cluster-9748.8283,Cluster-9748.29744,Cluster-9748.24114,Cluster-9748.28276,Cluster-9748.22510,Cluster-9748.55768,Cluster-914.0,Cluster-9748.3101,Cluster-19649.2,Cluster-9748.22591,Cluster-9748.2757,Cluster-9748.53866,Cluster-726.0,Cluster-9748.16544,Cluster-9748.53851,Cluster-11801.1,Cluster-9748.53319,Cluster-4321.0,Cluster-9748.3099,Cluster-9748.23168,Cluster-9748.23167,Cluster-…
GO:0036260	RNA capping	biological_process	0.0083636	0.11636	34	10312	94	42813	Cluster-2532.0,Cluster-19649.4,Cluster-7879.0,Cluster-9748.3103,Cluster-9748.27898,Cluster-9748.44634,Cluster-9748.3105,Cluster-9748.2758,Cluster-9748.45426,Cluster-9748.24473,Cluster-9748.3102,Cluster-9748.31018,Cluster-9748.23167,Cluster-9748.3099,Cluster-9748.23168,Cluster-11801.1,Cluster-9748.53319,Cluster-4321.0,Cluster-9748.53851,Cluster-9748.16544,Cluster-726.0,Cluster-9748.22591,Cluster-9…
GO:0008144	drug binding	molecular_function	0.0087426	0.1213	10	10312	13	42813	Cluster-24582.1,Cluster-9748.29945,Cluster-24582.0,Cluster-9748.38035,Cluster-9748.25217,Cluster-22051.0,Cluster-9748.20704,Cluster-9748.25218,Cluster-7522.0,Cluster-9748.38034
GO:0098602	single organism cell adhesion	biological_process	0.0089503	0.12329	7	10312	12	42813	Cluster-9748.56617,Cluster-9748.45428,Cluster-9748.12047,Cluster-9748.37744,Cluster-9748.10023,Cluster-9748.10492,Cluster-9748.51160
GO:0016646	oxidoreductase activity, acting on the CH-NH group of donors, NAD or NADP as acceptor	molecular_function	0.0092039	0.12329	26	10312	61	42813	Cluster-18230.0,Cluster-23003.1,Cluster-9748.52702,Cluster-9748.30834,Cluster-9748.24912,Cluster-9748.30854,Cluster-20.0,Cluster-9748.15440,Cluster-9748.30266,Cluster-9748.15554,Cluster-936.0,Cluster-9748.25270,Cluster-9748.27369,Cluster-9748.30373,Cluster-9748.15437,Cluster-9748.29465,Cluster-9748.41274,Cluster-23003.0,Cluster-9748.52703,Cluster-9748.41713,Cluster-9748.42999,Cluster-9748.40385,C…
GO:0006895	Golgi to endosome transport	biological_process	0.009373	0.12329	6	10312	9	42813	Cluster-9748.10023,Cluster-9748.10492,Cluster-9748.56617,Cluster-9748.45428,Cluster-9748.12047,Cluster-9748.37744
GO:0006903	vesicle targeting	biological_process	0.009373	0.12329	6	10312	9	42813	Cluster-9748.56617,Cluster-9748.12047,Cluster-9748.45428,Cluster-9748.37744,Cluster-9748.10023,Cluster-9748.10492
GO:0007162	negative regulation of cell adhesion	biological_process	0.009373	0.12329	6	10312	9	42813	Cluster-9748.37744,Cluster-9748.56617,Cluster-9748.45428,Cluster-9748.12047,Cluster-9748.10023,Cluster-9748.10492
GO:0010721	negative regulation of cell development	biological_process	0.009373	0.12329	6	10312	9	42813	Cluster-9748.45428,Cluster-9748.12047,Cluster-9748.56617,Cluster-9748.37744,Cluster-9748.10492,Cluster-9748.10023
GO:0010769	regulation of cell morphogenesis involved in differentiation	biological_process	0.009373	0.12329	6	10312	9	42813	Cluster-9748.37744,Cluster-9748.56617,Cluster-9748.45428,Cluster-9748.12047,Cluster-9748.10023,Cluster-9748.10492
GO:0010771	negative regulation of cell morphogenesis involved in differentiation	biological_process	0.009373	0.12329	6	10312	9	42813	Cluster-9748.37744,Cluster-9748.56617,Cluster-9748.45428,Cluster-9748.12047,Cluster-9748.10023,Cluster-9748.10492
GO:0010810	regulation of cell-substrate adhesion	biological_process	0.009373	0.12329	6	10312	9	42813	Cluster-9748.37744,Cluster-9748.12047,Cluster-9748.45428,Cluster-9748.56617,Cluster-9748.10492,Cluster-9748.10023
GO:0010812	negative regulation of cell-substrate adhesion	biological_process	0.009373	0.12329	6	10312	9	42813	Cluster-9748.10023,Cluster-9748.10492,Cluster-9748.37744,Cluster-9748.56617,Cluster-9748.45428,Cluster-9748.12047
GO:0034315	regulation of Arp2/3 complex-mediated actin nucleation	biological_process	0.009373	0.12329	6	10312	9	42813	Cluster-9748.37744,Cluster-9748.12047,Cluster-9748.45428,Cluster-9748.56617,Cluster-9748.10492,Cluster-9748.10023
GO:0034446	substrate adhesion-dependent cell spreading	biological_process	0.009373	0.12329	6	10312	9	42813	Cluster-9748.56617,Cluster-9748.45428,Cluster-9748.12047,Cluster-9748.37744,Cluster-9748.10023,Cluster-9748.10492
GO:0035650	AP-1 adaptor complex binding	molecular_function	0.009373	0.12329	6	10312	9	42813	Cluster-9748.10023,Cluster-9748.10492,Cluster-9748.56617,Cluster-9748.12047,Cluster-9748.45428,Cluster-9748.37744
GO:0045596	negative regulation of cell differentiation	biological_process	0.009373	0.12329	6	10312	9	42813	Cluster-9748.37744,Cluster-9748.12047,Cluster-9748.45428,Cluster-9748.56617,Cluster-9748.10492,Cluster-9748.10023
GO:0048199	vesicle targeting, to, from or within Golgi	biological_process	0.009373	0.12329	6	10312	9	42813	Cluster-9748.37744,Cluster-9748.45428,Cluster-9748.12047,Cluster-9748.56617,Cluster-9748.10492,Cluster-9748.10023
GO:0048203	vesicle targeting, trans-Golgi to endosome	biological_process	0.009373	0.12329	6	10312	9	42813	Cluster-9748.10023,Cluster-9748.10492,Cluster-9748.37744,Cluster-9748.56617,Cluster-9748.12047,Cluster-9748.45428
GO:0051125	regulation of actin nucleation	biological_process	0.009373	0.12329	6	10312	9	42813	Cluster-9748.10492,Cluster-9748.10023,Cluster-9748.12047,Cluster-9748.45428,Cluster-9748.56617,Cluster-9748.37744
GO:0060284	regulation of cell development	biological_process	0.009373	0.12329	6	10312	9	42813	Cluster-9748.12047,Cluster-9748.45428,Cluster-9748.56617,Cluster-9748.37744,Cluster-9748.10492,Cluster-9748.10023
GO:1900024	regulation of substrate adhesion-dependent cell spreading	biological_process	0.009373	0.12329	6	10312	9	42813	Cluster-9748.10492,Cluster-9748.10023,Cluster-9748.45428,Cluster-9748.12047,Cluster-9748.56617,Cluster-9748.37744
GO:1900025	negative regulation of substrate adhesion-dependent cell spreading	biological_process	0.009373	0.12329	6	10312	9	42813	Cluster-9748.10023,Cluster-9748.10492,Cluster-9748.37744,Cluster-9748.56617,Cluster-9748.12047,Cluster-9748.45428
GO:0030435	sporulation resulting in formation of a cellular spore	biological_process	0.009609	0.12606	17	10312	36	42813	Cluster-9748.5537,Cluster-9748.3691,Cluster-9748.18497,Cluster-20494.0,Cluster-9748.16525,Cluster-9748.50630,Cluster-20069.2,Cluster-9748.21111,Cluster-9748.21110,Cluster-18787.0,Cluster-9748.3692,Cluster-9748.19196,Cluster-9748.19200,Cluster-9748.5536,Cluster-9748.19195,Cluster-9748.16526,Cluster-12477.0
GO:0008375	acetylglucosaminyltransferase activity	molecular_function	0.0096909	0.12681	48	10312	146	42813	Cluster-9748.10426,Cluster-9748.47262,Cluster-9748.54623,Cluster-9748.29288,Cluster-17276.3,Cluster-9748.21766,Cluster-9748.41974,Cluster-9748.16137,Cluster-17276.1,Cluster-9748.18503,Cluster-9748.56334,Cluster-9748.30095,Cluster-9748.25625,Cluster-17276.2,Cluster-9748.36199,Cluster-9748.12182,Cluster-20837.1,Cluster-9748.21769,Cluster-10210.5,Cluster-9748.29481,Cluster-20837.0,Cluster-9748.22768…
GO:0008202	steroid metabolic process	biological_process	0.0097991	0.12789	86	10312	290	42813	Cluster-9748.4001,Cluster-9748.42947,Cluster-22271.0,Cluster-9748.9388,Cluster-9748.27367,Cluster-9748.31939,Cluster-9748.31018,Cluster-12049.0,Cluster-9748.29935,Cluster-9748.34131,Cluster-9748.28607,Cluster-9748.33805,Cluster-9748.58520,Cluster-9748.47266,Cluster-9748.21021,Cluster-9748.9241,Cluster-9748.31497,Cluster-9748.30014,Cluster-9748.27850,Cluster-9748.31300,Cluster-9748.29078,Cluster-9…
GO:0051537	2 iron, 2 sulfur cluster binding	molecular_function	0.0098912	0.12876	20	10312	53	42813	Cluster-9748.18577,Cluster-2220.0,Cluster-9748.39504,Cluster-9748.54012,Cluster-9748.45809,Cluster-9748.40537,Cluster-9748.2255,Cluster-10555.0,Cluster-9748.60910,Cluster-9748.4206,Cluster-9748.19532,Cluster-9748.19531,Cluster-9748.32990,Cluster-9748.40535,Cluster-415.0,Cluster-9748.10568,Cluster-9748.51262,Cluster-9748.15017,Cluster-9748.12144,Cluster-9748.60908
GO:0004483	mRNA (nucleoside-2'-O-)-methyltransferase activity	molecular_function	0.0099741	0.12951	5	10312	7	42813	Cluster-9748.3101,Cluster-9748.3102,Cluster-9748.3103,Cluster-9748.3105,Cluster-9748.3099
GO:0051082	unfolded protein binding	molecular_function	0.010129	0.13118	75	10312	255	42813	Cluster-9748.23223,Cluster-9748.40377,Cluster-9265.0,Cluster-9748.34161,Cluster-9748.55701,Cluster-9748.38463,Cluster-7126.0,Cluster-9748.54631,Cluster-9748.12033,Cluster-16738.1,Cluster-9748.8052,Cluster-9748.56498,Cluster-9748.5262,Cluster-22669.0,Cluster-22821.1,Cluster-9748.47023,Cluster-9748.20328,Cluster-9748.5259,Cluster-8238.0,Cluster-9748.50327,Cluster-9748.31236,Cluster-9748.27522,Clust…
GO:0000075	cell cycle checkpoint	biological_process	0.010381	0.13391	28	10312	72	42813	Cluster-9748.24352,Cluster-21046.2,Cluster-9748.39314,Cluster-9748.23964,Cluster-9748.23963,Cluster-9748.432,Cluster-9748.6283,Cluster-21046.1,Cluster-9748.40340,Cluster-9748.50327,Cluster-9748.4163,Cluster-965.0,Cluster-9748.6444,Cluster-1709.0,Cluster-9748.21934,Cluster-21046.0,Cluster-21046.3,Cluster-9748.9399,Cluster-3450.0,Cluster-9748.15397,Cluster-15042.0,Cluster-9748.8111,Cluster-9748.541…
GO:0007187	G-protein coupled receptor signaling pathway, coupled to cyclic nucleotide second messenger	biological_process	0.010406	0.13391	20	10312	38	42813	Cluster-8725.0,Cluster-9748.54788,Cluster-9748.2751,Cluster-9748.54791,Cluster-9748.2853,Cluster-9748.5015,Cluster-9748.2750,Cluster-9748.54793,Cluster-9748.54792,Cluster-9748.32015,Cluster-9748.58810,Cluster-19900.1,Cluster-9748.5016,Cluster-9748.1522,Cluster-9748.54790,Cluster-9748.2749,Cluster-5117.0,Cluster-9748.1523,Cluster-9748.58811,Cluster-9748.43442
GO:0016776	phosphotransferase activity, phosphate group as acceptor	molecular_function	0.010419	0.13391	31	10312	103	42813	Cluster-9748.39700,Cluster-9748.39705,Cluster-9748.21934,Cluster-9748.49910,Cluster-9748.49940,Cluster-9748.49454,Cluster-2866.0,Cluster-9748.37385,Cluster-9748.11410,Cluster-23540.0,Cluster-9748.52375,Cluster-9748.24208,Cluster-9748.36321,Cluster-9748.39693,Cluster-9748.24191,Cluster-9748.21240,Cluster-9748.45494,Cluster-9748.39701,Cluster-2990.0,Cluster-9748.14443,Cluster-9748.49939,Cluster-974…
GO:0005524	ATP binding	molecular_function	0.010485	0.13417	1627	10312	5548	42813	Cluster-9748.23724,Cluster-17850.5,Cluster-8893.0,Cluster-9748.50878,Cluster-9748.20106,Cluster-9748.12297,Cluster-12340.1,Cluster-22809.1,Cluster-9748.10355,Cluster-9748.28504,Cluster-9748.13447,Cluster-9748.29968,Cluster-9748.17086,Cluster-9748.26669,Cluster-9748.61681,Cluster-14085.0,Cluster-9748.56239,Cluster-9748.40571,Cluster-9748.37980,Cluster-9748.54961,Cluster-2817.5,Cluster-9748.54164,C…
GO:0016053	organic acid biosynthetic process	biological_process	0.010538	0.13417	259	10312	870	42813	Cluster-9748.24121,Cluster-20813.0,Cluster-9748.29533,Cluster-9748.30746,Cluster-9748.24516,Cluster-9748.41568,Cluster-16931.5,Cluster-23003.1,Cluster-2377.0,Cluster-9748.29449,Cluster-9748.23212,Cluster-9748.56781,Cluster-9748.37131,Cluster-9748.25815,Cluster-9748.40194,Cluster-16931.9,Cluster-9748.34773,Cluster-9748.16661,Cluster-9748.19710,Cluster-9748.25559,Cluster-9748.56761,Cluster-9748.494…
GO:0046394	carboxylic acid biosynthetic process	biological_process	0.010538	0.13417	259	10312	870	42813	Cluster-16931.13,Cluster-9748.7186,Cluster-9748.30801,Cluster-16931.15,Cluster-9748.42546,Cluster-1674.0,Cluster-9748.31488,Cluster-15042.0,Cluster-9748.15566,Cluster-9748.56760,Cluster-9748.28372,Cluster-9748.41318,Cluster-9748.33515,Cluster-9748.5681,Cluster-9748.16161,Cluster-9748.28374,Cluster-9748.23382,Cluster-9748.59960,Cluster-9748.15437,Cluster-9748.43572,Cluster-9748.60484,Cluster-9748.…
GO:0030203	glycosaminoglycan metabolic process	biological_process	0.010545	0.13417	65	10312	172	42813	Cluster-9748.29677,Cluster-9748.61207,Cluster-9748.27024,Cluster-9748.33384,Cluster-9748.1432,Cluster-9748.29118,Cluster-21344.0,Cluster-9748.1431,Cluster-9748.22179,Cluster-9748.55702,Cluster-9748.44013,Cluster-9748.27027,Cluster-9748.5359,Cluster-9748.33441,Cluster-9748.23169,Cluster-9748.31597,Cluster-9748.1433,Cluster-9748.47913,Cluster-9748.47915,Cluster-9748.27017,Cluster-9748.7572,Cluster-…
GO:0000394	RNA splicing, via endonucleolytic cleavage and ligation	biological_process	0.010829	0.13606	17	10312	37	42813	Cluster-21933.1,Cluster-12802.0,Cluster-14854.0,Cluster-3864.0,Cluster-11997.0,Cluster-11997.1,Cluster-21727.0,Cluster-9748.33020,Cluster-3343.0,Cluster-9748.28282,Cluster-9748.56019,Cluster-9748.33021,Cluster-14698.0,Cluster-9748.56997,Cluster-9748.35761,Cluster-9748.26428,Cluster-22889.0
GO:0006388	tRNA splicing, via endonucleolytic cleavage and ligation	biological_process	0.010829	0.13606	17	10312	37	42813	Cluster-14698.0,Cluster-22889.0,Cluster-9748.26428,Cluster-9748.35761,Cluster-9748.56997,Cluster-21727.0,Cluster-11997.1,Cluster-11997.0,Cluster-3864.0,Cluster-12802.0,Cluster-14854.0,Cluster-21933.1,Cluster-9748.33021,Cluster-9748.56019,Cluster-9748.28282,Cluster-3343.0,Cluster-9748.33020
GO:0007268	synaptic transmission	biological_process	0.010842	0.13606	44	10312	121	42813	Cluster-9748.23787,Cluster-9748.41801,Cluster-9748.9176,Cluster-9748.19780,Cluster-9748.50380,Cluster-9748.18263,Cluster-9748.27325,Cluster-9748.39405,Cluster-9748.8476,Cluster-9748.6956,Cluster-9748.38336,Cluster-19172.0,Cluster-16277.0,Cluster-9748.16907,Cluster-3618.0,Cluster-9748.57265,Cluster-10274.0,Cluster-9748.13306,Cluster-9748.54552,Cluster-9748.21580,Cluster-9748.18262,Cluster-9748.435…
GO:0031109	microtubule polymerization or depolymerization	biological_process	0.010903	0.13606	28	10312	64	42813	Cluster-17214.0,Cluster-17214.1,Cluster-9748.12793,Cluster-9748.46701,Cluster-9748.12106,Cluster-9748.12789,Cluster-21483.1,Cluster-9748.4830,Cluster-9748.28838,Cluster-9748.12794,Cluster-9748.12792,Cluster-9748.494,Cluster-9748.13015,Cluster-9748.29978,Cluster-9748.13017,Cluster-9748.23171,Cluster-9748.12791,Cluster-9748.12437,Cluster-9748.47905,Cluster-9748.33391,Cluster-9748.8376,Cluster-9748.…
GO:0031110	regulation of microtubule polymerization or depolymerization	biological_process	0.010903	0.13606	28	10312	64	42813	Cluster-9748.12792,Cluster-9748.12794,Cluster-21483.1,Cluster-9748.4830,Cluster-9748.28838,Cluster-9748.12789,Cluster-9748.12106,Cluster-9748.46701,Cluster-17214.1,Cluster-17214.0,Cluster-9748.12793,Cluster-9748.8377,Cluster-9748.13016,Cluster-21052.0,Cluster-9748.3518,Cluster-12081.0,Cluster-9748.8376,Cluster-9748.3519,Cluster-9748.5991,Cluster-9748.23171,Cluster-9748.12791,Cluster-9748.12437,Cl…
GO:0032886	regulation of microtubule-based process	biological_process	0.010903	0.13606	28	10312	64	42813	Cluster-9748.23171,Cluster-9748.12791,Cluster-9748.33391,Cluster-9748.47905,Cluster-9748.12437,Cluster-9748.8376,Cluster-9748.5991,Cluster-9748.3519,Cluster-9748.494,Cluster-9748.13015,Cluster-9748.29978,Cluster-9748.13017,Cluster-9748.8377,Cluster-9748.3518,Cluster-21052.0,Cluster-12081.0,Cluster-9748.13016,Cluster-9748.12106,Cluster-9748.12789,Cluster-17214.1,Cluster-9748.12793,Cluster-17214.0,…
GO:0070507	regulation of microtubule cytoskeleton organization	biological_process	0.010903	0.13606	28	10312	64	42813	Cluster-9748.3519,Cluster-9748.5991,Cluster-9748.8376,Cluster-9748.47905,Cluster-9748.33391,Cluster-9748.12437,Cluster-9748.12791,Cluster-9748.23171,Cluster-9748.13017,Cluster-9748.29978,Cluster-9748.13015,Cluster-9748.494,Cluster-9748.8377,Cluster-9748.13016,Cluster-12081.0,Cluster-21052.0,Cluster-9748.3518,Cluster-9748.12789,Cluster-9748.12106,Cluster-9748.46701,Cluster-17214.1,Cluster-17214.0,…
GO:0016747	transferase activity, transferring acyl groups other than amino-acyl groups	molecular_function	0.010931	0.13606	135	10312	436	42813	Cluster-9748.14361,Cluster-9748.59253,Cluster-9748.31681,Cluster-11900.3,Cluster-9748.9396,Cluster-9748.40106,Cluster-9748.60075,Cluster-23148.3,Cluster-9748.15691,Cluster-23295.1,Cluster-9748.3341,Cluster-9748.50584,Cluster-9748.60073,Cluster-9748.30557,Cluster-9748.37779,Cluster-9748.51074,Cluster-19463.0,Cluster-21257.0,Cluster-9748.42479,Cluster-9748.31245,Cluster-9748.31888,Cluster-24512.0,C…
GO:0034622	cellular macromolecular complex assembly	biological_process	0.010935	0.13606	176	10312	609	42813	Cluster-9748.39941,Cluster-21620.0,Cluster-17214.1,Cluster-9748.34809,Cluster-1159.0,Cluster-16659.0,Cluster-9748.33134,Cluster-9748.18090,Cluster-9748.7223,Cluster-9748.29978,Cluster-9748.61579,Cluster-9748.35107,Cluster-9748.15397,Cluster-9748.53136,Cluster-9748.61471,Cluster-17452.0,Cluster-9748.9722,Cluster-9748.55699,Cluster-9748.23171,Cluster-9748.33391,Cluster-9748.36143,Cluster-9748.29596…
GO:0016657	oxidoreductase activity, acting on NAD(P)H, nitrogenous group as acceptor	molecular_function	0.011394	0.14108	2	10312	2	42813	Cluster-18230.0,Cluster-9748.11022
GO:0033739	preQ1 synthase activity	molecular_function	0.011394	0.14108	2	10312	2	42813	Cluster-18230.0,Cluster-9748.11022
GO:0006605	protein targeting	biological_process	0.011476	0.14174	151	10312	488	42813	Cluster-17331.0,Cluster-9748.24352,Cluster-9748.22058,Cluster-9748.38988,Cluster-9748.1287,Cluster-9748.58540,Cluster-21808.0,Cluster-9748.21142,Cluster-9748.13758,Cluster-12991.0,Cluster-4033.0,Cluster-9748.21007,Cluster-9748.8168,Cluster-17468.1,Cluster-23173.1,Cluster-9748.59404,Cluster-9748.47698,Cluster-9748.13447,Cluster-9748.34820,Cluster-9748.11699,Cluster-9748.453,Cluster-9748.50292,Clus…
GO:0010648	negative regulation of cell communication	biological_process	0.011766	0.144	11	10312	18	42813	Cluster-3343.0,Cluster-4295.0,Cluster-22889.0,Cluster-7970.0,Cluster-12802.0,Cluster-3864.0,Cluster-11997.0,Cluster-11997.1,Cluster-9748.48983,Cluster-21727.0,Cluster-10373.0
GO:0023057	negative regulation of signaling	biological_process	0.011766	0.144	11	10312	18	42813	Cluster-7970.0,Cluster-11997.0,Cluster-3864.0,Cluster-12802.0,Cluster-9748.48983,Cluster-21727.0,Cluster-11997.1,Cluster-10373.0,Cluster-4295.0,Cluster-3343.0,Cluster-22889.0
GO:0031505	fungal-type cell wall organization	biological_process	0.011793	0.144	17	10312	30	42813	Cluster-9748.33546,Cluster-9748.30500,Cluster-9748.30718,Cluster-9748.32613,Cluster-9748.30504,Cluster-9748.34508,Cluster-9748.34509,Cluster-9748.30503,Cluster-9748.30720,Cluster-9748.30719,Cluster-9748.37485,Cluster-9748.32614,Cluster-9748.30501,Cluster-9748.34650,Cluster-9748.32474,Cluster-9748.32476,Cluster-9748.29494
GO:0071852	fungal-type cell wall organization or biogenesis	biological_process	0.011793	0.144	17	10312	30	42813	Cluster-9748.30501,Cluster-9748.30719,Cluster-9748.37485,Cluster-9748.32614,Cluster-9748.32476,Cluster-9748.29494,Cluster-9748.34650,Cluster-9748.32474,Cluster-9748.30500,Cluster-9748.33546,Cluster-9748.30503,Cluster-9748.30720,Cluster-9748.30718,Cluster-9748.30504,Cluster-9748.34509,Cluster-9748.34508,Cluster-9748.32613
GO:0006281	DNA repair	biological_process	0.011801	0.144	352	10312	1098	42813	Cluster-19649.4,Cluster-9748.49089,Cluster-17997.0,Cluster-20807.0,Cluster-9748.2062,Cluster-13062.3,Cluster-9748.7701,Cluster-15736.0,Cluster-9748.44633,Cluster-9748.54638,Cluster-9748.56627,Cluster-9748.28467,Cluster-9748.57895,Cluster-9748.1937,Cluster-9748.15027,Cluster-18424.0,Cluster-4623.1,Cluster-9748.49752,Cluster-9748.24390,Cluster-9748.46756,Cluster-9748.47422,Cluster-8274.0,Cluster-97…
GO:0006658	phosphatidylserine metabolic process	biological_process	0.012053	0.14637	13	10312	37	42813	Cluster-9748.51161,Cluster-9748.39776,Cluster-9748.51162,Cluster-9748.51160,Cluster-9748.47147,Cluster-9748.19456,Cluster-9748.19455,Cluster-9748.60304,Cluster-9748.24548,Cluster-9748.44172,Cluster-9748.35412,Cluster-9748.44173,Cluster-9748.49400
GO:0006659	phosphatidylserine biosynthetic process	biological_process	0.012053	0.14637	13	10312	37	42813	Cluster-9748.60304,Cluster-9748.19455,Cluster-9748.47147,Cluster-9748.51160,Cluster-9748.19456,Cluster-9748.51162,Cluster-9748.39776,Cluster-9748.51161,Cluster-9748.49400,Cluster-9748.44173,Cluster-9748.35412,Cluster-9748.44172,Cluster-9748.24548
GO:0006974	cellular response to DNA damage stimulus	biological_process	0.012088	0.14645	368	10312	1156	42813	Cluster-9748.53306,Cluster-9748.14325,Cluster-9748.5260,Cluster-9748.34019,Cluster-23559.0,Cluster-9748.35628,Cluster-4932.0,Cluster-4679.0,Cluster-2044.0,Cluster-9748.57608,Cluster-9748.29418,Cluster-18514.1,Cluster-9748.48267,Cluster-19737.0,Cluster-23846.1,Cluster-9748.12046,Cluster-12691.1,Cluster-9748.14965,Cluster-9748.15295,Cluster-9748.7593,Cluster-9748.46408,Cluster-6126.0,Cluster-9748.1…
GO:0015129	lactate transmembrane transporter activity	molecular_function	0.01223	0.14685	3	10312	3	42813	Cluster-9748.38131,Cluster-9748.8751,Cluster-9748.38132
GO:0015727	lactate transport	biological_process	0.01223	0.14685	3	10312	3	42813	Cluster-9748.8751,Cluster-9748.38131,Cluster-9748.38132
GO:1901618	organic hydroxy compound transmembrane transporter activity	molecular_function	0.01223	0.14685	3	10312	3	42813	Cluster-9748.38131,Cluster-9748.8751,Cluster-9748.38132
GO:0009360	DNA polymerase III complex	cellular_component	0.012237	0.14685	11	10312	22	42813	Cluster-13062.0,Cluster-13062.3,Cluster-9748.61579,Cluster-9748.3347,Cluster-9748.34329,Cluster-13062.1,Cluster-17888.3,Cluster-8791.0,Cluster-9748.40558,Cluster-9748.44633,Cluster-13062.2
GO:0044262	cellular carbohydrate metabolic process	biological_process	0.012277	0.14698	211	10312	662	42813	Cluster-9748.28468,Cluster-9748.35454,Cluster-9748.30285,Cluster-9748.53504,Cluster-9748.40671,Cluster-9748.53505,Cluster-15519.0,Cluster-9748.46766,Cluster-9748.20891,Cluster-9748.52483,Cluster-9748.19447,Cluster-9748.28150,Cluster-9748.30834,Cluster-9748.35647,Cluster-24674.2,Cluster-9748.60719,Cluster-9748.54145,Cluster-9748.31723,Cluster-9748.38204,Cluster-9748.30719,Cluster-9748.19448,Cluste…
GO:0043414	macromolecule methylation	biological_process	0.01237	0.14757	86	10312	280	42813	Cluster-9748.8283,Cluster-10442.0,Cluster-9748.55476,Cluster-5980.0,Cluster-22809.6,Cluster-9748.29744,Cluster-9748.58232,Cluster-3825.2,Cluster-9748.2022,Cluster-9748.28276,Cluster-2328.0,Cluster-9748.37902,Cluster-9748.15836,Cluster-9748.55768,Cluster-914.0,Cluster-9748.53379,Cluster-9748.53866,Cluster-9748.22591,Cluster-9748.2251,Cluster-9748.22909,Cluster-9748.47201,Cluster-9748.35383,Cluster…
GO:0009521	photosystem	cellular_component	0.012385	0.14757	89	10312	265	42813	Cluster-9748.19707,Cluster-13129.0,Cluster-9748.25041,Cluster-9748.27318,Cluster-9748.22235,Cluster-9748.53317,Cluster-9748.33899,Cluster-9748.1669,Cluster-14289.4,Cluster-9748.4596,Cluster-2328.0,Cluster-9748.33456,Cluster-9748.33047,Cluster-9748.39219,Cluster-9748.2630,Cluster-9748.48950,Cluster-9748.19006,Cluster-14289.1,Cluster-9748.31524,Cluster-9748.37521,Cluster-9748.45982,Cluster-9748.558…
GO:0005242	inward rectifier potassium channel activity	molecular_function	0.012632	0.15017	7	10312	11	42813	Cluster-17728.0,Cluster-15374.0,Cluster-9748.36353,Cluster-9748.4206,Cluster-15678.0,Cluster-9748.21425,Cluster-15374.1
GO:0045182	translation regulator activity	molecular_function	0.012693	0.15054	33	10312	81	42813	Cluster-9748.48426,Cluster-9748.30157,Cluster-8740.1,Cluster-9748.44048,Cluster-23644.0,Cluster-9748.25201,Cluster-9748.43948,Cluster-9748.47789,Cluster-9748.25202,Cluster-9748.10521,Cluster-9748.44420,Cluster-9748.17833,Cluster-19711.0,Cluster-9748.12594,Cluster-9748.48425,Cluster-9748.22523,Cluster-9748.44049,Cluster-9748.13597,Cluster-9748.10192,Cluster-9748.48424,Cluster-9748.57304,Cluster-97…
GO:0044248	cellular catabolic process	biological_process	0.012738	0.15071	435	10312	1578	42813	Cluster-1709.0,Cluster-9748.56854,Cluster-9748.53134,Cluster-9748.33418,Cluster-9748.34071,Cluster-9748.47701,Cluster-9748.43801,Cluster-21642.0,Cluster-9748.12714,Cluster-9748.47201,Cluster-9748.26542,Cluster-9748.19410,Cluster-4147.0,Cluster-9748.47432,Cluster-9748.23246,Cluster-9748.38050,Cluster-9748.38426,Cluster-9748.17693,Cluster-9748.31081,Cluster-9748.48269,Cluster-9748.21458,Cluster-974…
GO:0051499	D-aminoacyl-tRNA deacylase activity	molecular_function	0.012848	0.15166	3	10312	4	42813	Cluster-9748.22137,Cluster-9748.22135,Cluster-9748.22136
GO:0032501	multicellular organismal process	biological_process	0.012985	0.15292	304	10312	1025	42813	Cluster-6872.0,Cluster-9748.35650,Cluster-9748.38921,Cluster-9748.57480,Cluster-21972.0,Cluster-9748.51413,Cluster-9748.9807,Cluster-9748.48181,Cluster-9748.46062,Cluster-9748.57133,Cluster-9748.29207,Cluster-9733.11,Cluster-9748.7792,Cluster-9748.37009,Cluster-9748.10634,Cluster-9748.45713,Cluster-9733.12,Cluster-9748.45500,Cluster-9748.43198,Cluster-8725.0,Cluster-23729.0,Cluster-9748.9722,Clus…
GO:0004488	methylenetetrahydrofolate dehydrogenase (NADP+) activity	molecular_function	0.01327	0.15591	10	10312	20	42813	Cluster-9748.30834,Cluster-23003.1,Cluster-9748.40385,Cluster-9748.30854,Cluster-23003.0,Cluster-9748.30373,Cluster-9748.25270,Cluster-9748.31029,Cluster-9748.30266,Cluster-936.0
GO:0042765	GPI-anchor transamidase complex	cellular_component	0.013351	0.1565	10	10312	20	42813	Cluster-9748.11494,Cluster-9748.29093,Cluster-22002.0,Cluster-14094.3,Cluster-14094.1,Cluster-9748.11493,Cluster-14094.4,Cluster-9748.11497,Cluster-14094.5,Cluster-14094.2
GO:0030154	cell differentiation	biological_process	0.013715	0.1604	91	10312	273	42813	Cluster-9748.18673,Cluster-9748.27560,Cluster-9748.21111,Cluster-9748.52888,Cluster-9748.12175,Cluster-9748.56617,Cluster-9748.52890,Cluster-9748.58417,Cluster-20494.0,Cluster-9748.22983,Cluster-12378.0,Cluster-9748.41842,Cluster-12477.0,Cluster-9748.10567,Cluster-9748.34044,Cluster-12748.1,Cluster-2695.1,Cluster-11230.0,Cluster-1252.0,Cluster-9748.3692,Cluster-9748.11832,Cluster-9748.19569,Clust…
GO:0006650	glycerophospholipid metabolic process	biological_process	0.013855	0.16166	116	10312	355	42813	Cluster-9748.24548,Cluster-9748.49024,Cluster-9748.46749,Cluster-15204.0,Cluster-9748.9208,Cluster-9748.44172,Cluster-9748.48170,Cluster-9748.25604,Cluster-9748.25603,Cluster-9748.17085,Cluster-9748.9211,Cluster-21326.12,Cluster-9748.55265,Cluster-9748.22024,Cluster-9748.47147,Cluster-9748.44221,Cluster-9748.19455,Cluster-9748.51631,Cluster-14119.0,Cluster-9748.58020,Cluster-9748.56656,Cluster-97…
GO:0051093	negative regulation of developmental process	biological_process	0.0141	0.16368	6	10312	10	42813	Cluster-9748.10023,Cluster-9748.10492,Cluster-9748.37744,Cluster-9748.56617,Cluster-9748.12047,Cluster-9748.45428
GO:0005129	granulocyte macrophage colony-stimulating factor receptor binding	molecular_function	0.014361	0.16368	5	10312	8	42813	Cluster-9748.404,Cluster-9748.5772,Cluster-9748.51835,Cluster-9748.58266,Cluster-9748.5773
GO:0046131	pyrimidine ribonucleoside metabolic process	biological_process	0.014384	0.16368	18	10312	64	42813	Cluster-9748.39701,Cluster-9748.57348,Cluster-9748.39696,Cluster-9487.0,Cluster-9748.18604,Cluster-9748.39707,Cluster-9748.36402,Cluster-9748.39700,Cluster-9748.39705,Cluster-9748.31774,Cluster-9748.49454,Cluster-9748.37385,Cluster-9748.11410,Cluster-9748.39693,Cluster-9748.24208,Cluster-9748.24191,Cluster-9748.45494,Cluster-9748.21240
GO:0006725	cellular aromatic compound metabolic process	biological_process	0.014385	0.16368	2976	10312	11285	42813	Cluster-9748.23608,Cluster-10373.0,Cluster-14738.5,Cluster-3157.2,Cluster-9748.54790,Cluster-9748.36321,Cluster-9748.27477,Cluster-9748.54792,Cluster-9748.9006,Cluster-9748.50876,Cluster-9748.38164,Cluster-9748.25718,Cluster-9748.23122,Cluster-14479.0,Cluster-9748.40812,Cluster-5701.0,Cluster-11405.1,Cluster-9748.55446,Cluster-9748.49901,Cluster-9748.40115,Cluster-9748.45917,Cluster-9748.18149,Cl…
GO:0004550	nucleoside diphosphate kinase activity	molecular_function	0.014509	0.16368	17	10312	62	42813	Cluster-9748.39701,Cluster-9748.57348,Cluster-9748.39696,Cluster-9748.18604,Cluster-9487.0,Cluster-9748.36402,Cluster-9748.39707,Cluster-9748.39700,Cluster-9748.39705,Cluster-9748.49454,Cluster-9748.37385,Cluster-9748.11410,Cluster-9748.24208,Cluster-9748.39693,Cluster-9748.24191,Cluster-9748.21240,Cluster-9748.45494
GO:0006183	GTP biosynthetic process	biological_process	0.014509	0.16368	17	10312	62	42813	Cluster-9748.39696,Cluster-9748.57348,Cluster-9748.39701,Cluster-9748.39707,Cluster-9748.36402,Cluster-9748.18604,Cluster-9487.0,Cluster-9748.49454,Cluster-9748.39705,Cluster-9748.39700,Cluster-9748.21240,Cluster-9748.45494,Cluster-9748.24191,Cluster-9748.24208,Cluster-9748.39693,Cluster-9748.11410,Cluster-9748.37385
GO:0006228	UTP biosynthetic process	biological_process	0.014509	0.16368	17	10312	62	42813	Cluster-9748.18604,Cluster-9487.0,Cluster-9748.39707,Cluster-9748.36402,Cluster-9748.39701,Cluster-9748.57348,Cluster-9748.39696,Cluster-9748.11410,Cluster-9748.37385,Cluster-9748.24208,Cluster-9748.39693,Cluster-9748.24191,Cluster-9748.21240,Cluster-9748.45494,Cluster-9748.39700,Cluster-9748.39705,Cluster-9748.49454
GO:0006241	CTP biosynthetic process	biological_process	0.014509	0.16368	17	10312	62	42813	Cluster-9748.49454,Cluster-9748.39705,Cluster-9748.39700,Cluster-9748.45494,Cluster-9748.21240,Cluster-9748.24191,Cluster-9748.39693,Cluster-9748.24208,Cluster-9748.11410,Cluster-9748.37385,Cluster-9748.39696,Cluster-9748.57348,Cluster-9748.39701,Cluster-9748.39707,Cluster-9748.36402,Cluster-9487.0,Cluster-9748.18604
GO:0009148	pyrimidine nucleoside triphosphate biosynthetic process	biological_process	0.014509	0.16368	17	10312	62	42813	Cluster-9748.39701,Cluster-9748.57348,Cluster-9748.39696,Cluster-9748.18604,Cluster-9487.0,Cluster-9748.39707,Cluster-9748.36402,Cluster-9748.39700,Cluster-9748.39705,Cluster-9748.49454,Cluster-9748.37385,Cluster-9748.11410,Cluster-9748.24208,Cluster-9748.39693,Cluster-9748.24191,Cluster-9748.21240,Cluster-9748.45494
GO:0009208	pyrimidine ribonucleoside triphosphate metabolic process	biological_process	0.014509	0.16368	17	10312	62	42813	Cluster-9748.57348,Cluster-9748.39696,Cluster-9748.39701,Cluster-9748.39707,Cluster-9748.36402,Cluster-9487.0,Cluster-9748.18604,Cluster-9748.49454,Cluster-9748.39700,Cluster-9748.39705,Cluster-9748.24191,Cluster-9748.45494,Cluster-9748.21240,Cluster-9748.11410,Cluster-9748.37385,Cluster-9748.39693,Cluster-9748.24208
GO:0009209	pyrimidine ribonucleoside triphosphate biosynthetic process	biological_process	0.014509	0.16368	17	10312	62	42813	Cluster-9748.45494,Cluster-9748.21240,Cluster-9748.24191,Cluster-9748.39693,Cluster-9748.24208,Cluster-9748.11410,Cluster-9748.37385,Cluster-9748.49454,Cluster-9748.39705,Cluster-9748.39700,Cluster-9748.39707,Cluster-9748.36402,Cluster-9487.0,Cluster-9748.18604,Cluster-9748.39696,Cluster-9748.57348,Cluster-9748.39701
GO:0046036	CTP metabolic process	biological_process	0.014509	0.16368	17	10312	62	42813	Cluster-9748.39705,Cluster-9748.39700,Cluster-9748.49454,Cluster-9748.24208,Cluster-9748.39693,Cluster-9748.11410,Cluster-9748.37385,Cluster-9748.21240,Cluster-9748.45494,Cluster-9748.24191,Cluster-9748.39701,Cluster-9748.39696,Cluster-9748.57348,Cluster-9748.18604,Cluster-9487.0,Cluster-9748.39707,Cluster-9748.36402
GO:0046051	UTP metabolic process	biological_process	0.014509	0.16368	17	10312	62	42813	Cluster-9748.39707,Cluster-9748.36402,Cluster-9748.18604,Cluster-9487.0,Cluster-9748.57348,Cluster-9748.39696,Cluster-9748.39701,Cluster-9748.24191,Cluster-9748.21240,Cluster-9748.45494,Cluster-9748.37385,Cluster-9748.11410,Cluster-9748.24208,Cluster-9748.39693,Cluster-9748.49454,Cluster-9748.39700,Cluster-9748.39705
GO:0033179	proton-transporting V-type ATPase, V0 domain	cellular_component	0.014607	0.16368	38	10312	110	42813	Cluster-9748.2629,Cluster-9748.37045,Cluster-9748.29230,Cluster-9748.2041,Cluster-9748.40072,Cluster-9748.37875,Cluster-9748.39487,Cluster-9748.29231,Cluster-3444.0,Cluster-9748.55702,Cluster-9748.47837,Cluster-9748.37865,Cluster-9748.6234,Cluster-9748.29669,Cluster-9748.29229,Cluster-9748.8377,Cluster-10797.2,Cluster-9748.39564,Cluster-9748.29978,Cluster-9748.36582,Cluster-9748.35794,Cluster-974…
GO:0016073	snRNA metabolic process	biological_process	0.014642	0.16368	4	10312	7	42813	Cluster-9748.21674,Cluster-9748.17218,Cluster-9748.44151,Cluster-9748.41057
GO:0016180	snRNA processing	biological_process	0.014642	0.16368	4	10312	7	42813	Cluster-9748.17218,Cluster-9748.21674,Cluster-9748.41057,Cluster-9748.44151
GO:0034472	snRNA 3'-end processing	biological_process	0.014642	0.16368	4	10312	7	42813	Cluster-9748.44151,Cluster-9748.41057,Cluster-9748.21674,Cluster-9748.17218
GO:0034477	U6 snRNA 3'-end processing	biological_process	0.014642	0.16368	4	10312	7	42813	Cluster-9748.41057,Cluster-9748.44151,Cluster-9748.17218,Cluster-9748.21674
GO:0043628	ncRNA 3'-end processing	biological_process	0.014642	0.16368	4	10312	7	42813	Cluster-9748.21674,Cluster-9748.17218,Cluster-9748.44151,Cluster-9748.41057
GO:0048037	cofactor binding	molecular_function	0.014733	0.16414	327	10312	1211	42813	Cluster-12049.0,Cluster-9748.34131,Cluster-9748.28002,Cluster-6207.1,Cluster-9748.58467,Cluster-9748.4001,Cluster-9748.17161,Cluster-3890.0,Cluster-9748.30801,Cluster-22271.0,Cluster-9748.45533,Cluster-9889.0,Cluster-11685.0,Cluster-9748.58381,Cluster-14498.0,Cluster-9748.33939,Cluster-9748.48192,Cluster-14972.1,Cluster-9748.45532,Cluster-9748.50601,Cluster-9748.13985,Cluster-9748.8237,Cluster-97…
GO:2000026	regulation of multicellular organismal development	biological_process	0.014805	0.16414	14	10312	36	42813	Cluster-9748.56498,Cluster-9748.43640,Cluster-9748.55701,Cluster-9748.55703,Cluster-9748.10634,Cluster-9748.55704,Cluster-9748.7162,Cluster-9748.54358,Cluster-9748.27429,Cluster-9748.12709,Cluster-9748.61536,Cluster-9748.55700,Cluster-9748.55702,Cluster-9748.55699
GO:0000917	barrier septum assembly	biological_process	0.014877	0.16414	47	10312	145	42813	Cluster-9748.3285,Cluster-9748.3284,Cluster-6341.1,Cluster-9748.29978,Cluster-9748.21780,Cluster-9748.48274,Cluster-9748.37677,Cluster-9748.49513,Cluster-9748.31634,Cluster-9748.8376,Cluster-9748.25565,Cluster-9748.24703,Cluster-9748.56029,Cluster-9748.4164,Cluster-9748.48269,Cluster-9748.33808,Cluster-9748.16675,Cluster-9748.26914,Cluster-23729.0,Cluster-9748.8377,Cluster-9748.25561,Cluster-9748…
GO:0032506	cytokinetic process	biological_process	0.014877	0.16414	47	10312	145	42813	Cluster-9748.3285,Cluster-6341.1,Cluster-9748.3284,Cluster-9748.29978,Cluster-9748.21780,Cluster-9748.48274,Cluster-9748.49513,Cluster-9748.37677,Cluster-9748.8376,Cluster-9748.25565,Cluster-9748.31634,Cluster-9748.24703,Cluster-9748.56029,Cluster-9748.48269,Cluster-9748.4164,Cluster-9748.33808,Cluster-9748.16675,Cluster-9748.26914,Cluster-9748.8377,Cluster-23729.0,Cluster-9748.25561,Cluster-9748…
GO:0090529	cell septum assembly	biological_process	0.014877	0.16414	47	10312	145	42813	Cluster-9748.8377,Cluster-23729.0,Cluster-9748.25561,Cluster-9748.16675,Cluster-9748.26914,Cluster-9748.33808,Cluster-9748.56029,Cluster-9748.48269,Cluster-9748.4164,Cluster-9748.25565,Cluster-9748.8376,Cluster-9748.31634,Cluster-9748.24703,Cluster-9748.48274,Cluster-9748.37677,Cluster-9748.49513,Cluster-9748.21780,Cluster-9748.29978,Cluster-9748.3284,Cluster-9748.3285,Cluster-6341.1,Cluster-9748…
GO:1902410	mitotic cytokinetic process	biological_process	0.014877	0.16414	47	10312	145	42813	Cluster-9748.24702,Cluster-9748.48271,Cluster-9748.48276,Cluster-9748.56621,Cluster-9748.37272,Cluster-9748.51530,Cluster-9748.17701,Cluster-9748.25564,Cluster-9748.48732,Cluster-9748.48277,Cluster-9748.49511,Cluster-9748.4163,Cluster-9748.13301,Cluster-9748.46701,Cluster-9748.25561,Cluster-23729.0,Cluster-9748.8377,Cluster-9748.26914,Cluster-9748.16675,Cluster-9748.33808,Cluster-9748.48269,Clust…
GO:0007267	cell-cell signaling	biological_process	0.015015	0.16529	44	10312	124	42813	Cluster-9748.23787,Cluster-9748.27325,Cluster-9748.39405,Cluster-9748.41801,Cluster-9748.9176,Cluster-9748.19780,Cluster-9748.50380,Cluster-9748.18263,Cluster-9748.57265,Cluster-10274.0,Cluster-9748.54552,Cluster-9748.13306,Cluster-9748.6956,Cluster-9748.8476,Cluster-9748.38336,Cluster-19172.0,Cluster-16277.0,Cluster-9748.16907,Cluster-3618.0,Cluster-9748.39408,Cluster-9748.37202,Cluster-9748.133…
GO:0016836	hydro-lyase activity	molecular_function	0.015057	0.16529	81	10312	251	42813	Cluster-16931.10,Cluster-9748.7285,Cluster-9748.30311,Cluster-9748.54478,Cluster-9748.25718,Cluster-9748.40009,Cluster-9748.56601,Cluster-9748.33066,Cluster-9748.6075,Cluster-16931.6,Cluster-9748.58713,Cluster-17586.1,Cluster-22757.0,Cluster-17582.1,Cluster-9748.43307,Cluster-9748.35506,Cluster-9748.37131,Cluster-9748.53676,Cluster-9748.13996,Cluster-16931.5,Cluster-9748.12303,Cluster-16931.0,Clu…
GO:0000325	plant-type vacuole	cellular_component	0.015112	0.16529	2	10312	2	42813	Cluster-9748.24497,Cluster-9748.26037
GO:0009705	plant-type vacuole membrane	cellular_component	0.015112	0.16529	2	10312	2	42813	Cluster-9748.24497,Cluster-9748.26037
GO:1901576	organic substance biosynthetic process	biological_process	0.015346	0.16748	2646	10312	10230	42813	Cluster-9748.14361,Cluster-9748.8955,Cluster-9748.25041,Cluster-9748.7086,Cluster-4147.0,Cluster-9748.38055,Cluster-11163.0,Cluster-9748.17263,Cluster-9748.12254,Cluster-17971.0,Cluster-9748.31320,Cluster-2817.3,Cluster-9748.30990,Cluster-9748.32176,Cluster-9748.39790,Cluster-9748.17279,Cluster-9748.24446,Cluster-11801.0,Cluster-22002.0,Cluster-9748.24250,Cluster-20666.1,Cluster-9748.37245,Cluste…
GO:0004420	hydroxymethylglutaryl-CoA reductase (NADPH) activity	molecular_function	0.0155	0.16874	5	10312	7	42813	Cluster-9748.32055,Cluster-9748.34635,Cluster-9748.30014,Cluster-9748.42947,Cluster-9748.41468
GO:0009100	glycoprotein metabolic process	biological_process	0.015528	0.16874	91	10312	263	42813	Cluster-9748.7626,Cluster-9748.21733,Cluster-9748.25292,Cluster-2817.4,Cluster-20666.0,Cluster-9748.15964,Cluster-9748.1068,Cluster-9748.35435,Cluster-9748.32774,Cluster-9748.28081,Cluster-20666.1,Cluster-9748.25013,Cluster-9748.1070,Cluster-9748.38950,Cluster-2817.3,Cluster-9748.20642,Cluster-9748.35427,Cluster-9748.58932,Cluster-9748.1069,Cluster-2817.9,Cluster-9748.19300,Cluster-9748.12558,Clu…
GO:0015939	pantothenate metabolic process	biological_process	0.015684	0.16971	32	10312	101	42813	Cluster-9748.49483,Cluster-9748.12025,Cluster-9748.11774,Cluster-9748.10821,Cluster-9748.7184,Cluster-13738.0,Cluster-23550.3,Cluster-9748.7185,Cluster-9748.24121,Cluster-17203.0,Cluster-9748.58848,Cluster-9748.7183,Cluster-23550.5,Cluster-9748.28372,Cluster-23548.1,Cluster-9748.56838,Cluster-9748.30746,Cluster-2377.0,Cluster-9748.32735,Cluster-9748.28374,Cluster-9748.27080,Cluster-9748.56118,Clu…
GO:0015940	pantothenate biosynthetic process	biological_process	0.015684	0.16971	32	10312	101	42813	Cluster-23550.3,Cluster-9748.7185,Cluster-9748.7184,Cluster-13738.0,Cluster-9748.11774,Cluster-9748.12025,Cluster-9748.10821,Cluster-9748.49483,Cluster-16168.2,Cluster-9748.58847,Cluster-9748.49482,Cluster-9748.60918,Cluster-9748.7187,Cluster-9748.7186,Cluster-9748.55084,Cluster-9748.37984,Cluster-23548.0,Cluster-9748.11542,Cluster-9748.27080,Cluster-2377.0,Cluster-9748.32735,Cluster-9748.28374,C…
GO:0004019	adenylosuccinate synthase activity	molecular_function	0.015846	0.17108	4	10312	6	42813	Cluster-19083.1,Cluster-9748.45761,Cluster-783.0,Cluster-9748.17486
GO:0042720	mitochondrial inner membrane peptidase complex	cellular_component	0.015878	0.17108	23	10312	44	42813	Cluster-19900.1,Cluster-9748.1245,Cluster-9748.11432,Cluster-9748.5016,Cluster-9748.54790,Cluster-9748.54789,Cluster-9748.58811,Cluster-9748.2749,Cluster-5117.0,Cluster-9748.2751,Cluster-9748.54788,Cluster-8725.0,Cluster-9748.5015,Cluster-9748.54791,Cluster-9748.2853,Cluster-9748.54793,Cluster-9748.2750,Cluster-9748.5014,Cluster-9748.54792,Cluster-9748.58810,Cluster-19900.0,Cluster-9748.9215,Clus…
GO:0019902	phosphatase binding	molecular_function	0.016015	0.17219	5	10312	5	42813	Cluster-9748.49914,Cluster-9748.34995,Cluster-9748.36359,Cluster-9748.34992,Cluster-9748.34989
GO:0008150	biological_process	biological_process	0.016121	0.17296	7794	10312	31391	42813	Cluster-9748.11147,Cluster-9748.59746,Cluster-9748.25032,Cluster-9748.12882,Cluster-9748.12586,Cluster-9748.32955,Cluster-19044.0,Cluster-9748.11274,Cluster-9748.58811,Cluster-9748.13223,Cluster-9748.31108,Cluster-9748.52890,Cluster-9748.40680,Cluster-9748.34904,Cluster-9748.14375,Cluster-9748.22426,Cluster-17237.0,Cluster-9748.29979,Cluster-9748.50605,Cluster-8792.0,Cluster-13421.0,Cluster-9748.…
GO:0006694	steroid biosynthetic process	biological_process	0.016262	0.1741	83	10312	284	42813	Cluster-9748.27850,Cluster-9748.30014,Cluster-9748.9241,Cluster-9748.31497,Cluster-9748.58520,Cluster-9748.21021,Cluster-9748.47266,Cluster-9748.33805,Cluster-9748.29935,Cluster-9748.34131,Cluster-9748.28607,Cluster-9748.31018,Cluster-12049.0,Cluster-22271.0,Cluster-9748.31939,Cluster-9748.9388,Cluster-9748.27367,Cluster-9748.42947,Cluster-9748.4001,Cluster-9748.38050,Cluster-9748.33804,Cluster-1…
GO:0008017	microtubule binding	molecular_function	0.016349	0.17467	136	10312	398	42813	Cluster-9748.46701,Cluster-9748.23364,Cluster-6052.0,Cluster-9748.23361,Cluster-3157.1,Cluster-9748.43575,Cluster-9748.22132,Cluster-9748.41291,Cluster-9748.60485,Cluster-9748.17701,Cluster-9748.34614,Cluster-9748.41527,Cluster-9748.34551,Cluster-9748.7672,Cluster-9748.28109,Cluster-9748.56621,Cluster-9748.3287,Cluster-11784.3,Cluster-9748.35121,Cluster-9748.23212,Cluster-9748.44994,Cluster-3157.…
GO:0000988	transcription factor activity, protein binding	molecular_function	0.016392	0.17475	106	10312	347	42813	Cluster-9748.42776,Cluster-9748.60134,Cluster-9748.44784,Cluster-9748.10444,Cluster-22377.0,Cluster-9748.17807,Cluster-9748.14361,Cluster-9748.38055,Cluster-9748.61017,Cluster-9748.42301,Cluster-9748.31499,Cluster-22459.1,Cluster-9748.31059,Cluster-9748.11879,Cluster-9748.31956,Cluster-6344.0,Cluster-9748.47646,Cluster-9748.10201,Cluster-9748.11727,Cluster-9748.2521,Cluster-9748.10924,Cluster-974…
GO:0043093	FtsZ-dependent cytokinesis	biological_process	0.016584	0.1759	45	10312	139	42813	Cluster-9748.46701,Cluster-9748.13301,Cluster-9748.25564,Cluster-9748.49511,Cluster-9748.48277,Cluster-9748.4163,Cluster-9748.51530,Cluster-9748.17701,Cluster-9748.37272,Cluster-9748.56621,Cluster-9748.24702,Cluster-9748.48271,Cluster-9748.48276,Cluster-9748.23912,Cluster-9748.23913,Cluster-9748.14651,Cluster-9748.3288,Cluster-9748.45238,Cluster-9748.17702,Cluster-9748.24352,Cluster-9748.21498,Cl…
GO:0019310	inositol catabolic process	biological_process	0.016708	0.1759	3	10312	3	42813	Cluster-9748.52483,Cluster-9748.17951,Cluster-9748.17950
GO:0046164	alcohol catabolic process	biological_process	0.016708	0.1759	3	10312	3	42813	Cluster-9748.17951,Cluster-9748.52483,Cluster-9748.17950
GO:0046174	polyol catabolic process	biological_process	0.016708	0.1759	3	10312	3	42813	Cluster-9748.17951,Cluster-9748.52483,Cluster-9748.17950
GO:0050113	inositol oxygenase activity	molecular_function	0.016708	0.1759	3	10312	3	42813	Cluster-9748.17950,Cluster-9748.52483,Cluster-9748.17951
GO:1901616	organic hydroxy compound catabolic process	biological_process	0.016708	0.1759	3	10312	3	42813	Cluster-9748.17950,Cluster-9748.52483,Cluster-9748.17951
GO:0016701	oxidoreductase activity, acting on single donors with incorporation of molecular oxygen	molecular_function	0.016745	0.17593	42	10312	124	42813	Cluster-9748.52483,Cluster-9748.26579,Cluster-9748.61407,Cluster-9748.29970,Cluster-9748.9365,Cluster-9748.38980,Cluster-9748.61409,Cluster-9748.17950,Cluster-9748.45116,Cluster-9748.20541,Cluster-9748.17951,Cluster-9748.19768,Cluster-14130.1,Cluster-9748.31318,Cluster-9748.29533,Cluster-9748.32966,Cluster-13419.0,Cluster-9748.30930,Cluster-9748.28760,Cluster-9748.21295,Cluster-9748.21733,Cluster…
GO:0051052	regulation of DNA metabolic process	biological_process	0.017413	0.18252	39	10312	107	42813	Cluster-9748.59961,Cluster-9748.58456,Cluster-3343.0,Cluster-8274.0,Cluster-9748.40659,Cluster-9748.40658,Cluster-9748.38487,Cluster-11163.0,Cluster-3864.0,Cluster-9748.56999,Cluster-12802.0,Cluster-11997.1,Cluster-21727.0,Cluster-10373.0,Cluster-9252.0,Cluster-9748.3341,Cluster-9748.2022,Cluster-9748.56014,Cluster-9748.56015,Cluster-9748.56998,Cluster-9748.11224,Cluster-12969.0,Cluster-14698.0,C…
GO:0001871	pattern binding	molecular_function	0.017481	0.18252	22	10312	55	42813	Cluster-9748.21297,Cluster-9748.38560,Cluster-9748.29914,Cluster-9748.35296,Cluster-9748.15669,Cluster-9748.15667,Cluster-9748.40961,Cluster-9748.37762,Cluster-9748.9505,Cluster-9748.32697,Cluster-9748.28209,Cluster-9748.40182,Cluster-9748.15671,Cluster-9748.28599,Cluster-9748.17775,Cluster-9748.37763,Cluster-20379.0,Cluster-9748.7483,Cluster-20379.1,Cluster-9748.2026,Cluster-9748.29438,Cluster-9…
GO:0030247	polysaccharide binding	molecular_function	0.017481	0.18252	22	10312	55	42813	Cluster-20379.0,Cluster-9748.37763,Cluster-9748.17775,Cluster-9748.15671,Cluster-9748.40182,Cluster-9748.28599,Cluster-9748.28209,Cluster-9748.52640,Cluster-9748.29438,Cluster-9748.2026,Cluster-20379.1,Cluster-9748.7483,Cluster-9748.15667,Cluster-9748.15669,Cluster-9748.38560,Cluster-9748.21297,Cluster-9748.35296,Cluster-9748.29914,Cluster-9748.32697,Cluster-9748.9505,Cluster-9748.37762,Cluster-9…
GO:0006541	glutamine metabolic process	biological_process	0.017691	0.18434	18	10312	47	42813	Cluster-9748.37584,Cluster-9748.11322,Cluster-9748.60073,Cluster-9748.39164,Cluster-9748.18912,Cluster-9748.11321,Cluster-9748.29360,Cluster-9748.1215,Cluster-9748.45756,Cluster-9748.24565,Cluster-9748.8720,Cluster-9748.60075,Cluster-9748.11320,Cluster-9748.56949,Cluster-22056.0,Cluster-9748.4214,Cluster-9748.4216,Cluster-9748.31102
GO:1990391	DNA repair complex	cellular_component	0.017824	0.18534	14	10312	25	42813	Cluster-9748.27155,Cluster-9748.31121,Cluster-9748.31393,Cluster-5465.0,Cluster-9748.32609,Cluster-22704.0,Cluster-9748.29078,Cluster-9748.32560,Cluster-9748.25682,Cluster-9748.31108,Cluster-4623.3,Cluster-9748.31726,Cluster-12399.0,Cluster-4623.1
GO:0009690	cytokinin metabolic process	biological_process	0.018044	0.1866	6	10312	10	42813	Cluster-9748.20792,Cluster-9748.20793,Cluster-9748.9346,Cluster-9748.51922,Cluster-9748.43975,Cluster-8404.0
GO:0019139	cytokinin dehydrogenase activity	molecular_function	0.018044	0.1866	6	10312	10	42813	Cluster-9748.43975,Cluster-8404.0,Cluster-9748.20792,Cluster-9748.9346,Cluster-9748.20793,Cluster-9748.51922
GO:0042168	heme metabolic process	biological_process	0.018094	0.1866	34	10312	95	42813	Cluster-9748.28426,Cluster-9748.30854,Cluster-9748.30266,Cluster-9748.54478,Cluster-9748.38050,Cluster-9748.40009,Cluster-9943.0,Cluster-9748.49814,Cluster-9748.36659,Cluster-9748.28425,Cluster-9748.31029,Cluster-9748.9396,Cluster-9748.58713,Cluster-9748.29454,Cluster-17586.1,Cluster-9748.29986,Cluster-9748.30834,Cluster-9748.23200,Cluster-9748.13985,Cluster-9748.51458,Cluster-9748.29453,Cluster-…
GO:0019898	extrinsic component of membrane	cellular_component	0.018132	0.1866	84	10312	229	42813	Cluster-9748.7672,Cluster-9748.14346,Cluster-9748.15578,Cluster-9748.9346,Cluster-9748.23212,Cluster-9748.30656,Cluster-23673.0,Cluster-6124.0,Cluster-9748.1522,Cluster-20668.1,Cluster-9748.16320,Cluster-9748.1523,Cluster-9748.60732,Cluster-9748.20699,Cluster-11489.1,Cluster-9748.20312,Cluster-9748.22132,Cluster-9748.53135,Cluster-9748.25564,Cluster-9748.53133,Cluster-9748.18504,Cluster-9748.2556…
GO:0005622	intracellular	cellular_component	0.018146	0.1866	3353	10312	13121	42813	Cluster-9748.5223,Cluster-9748.13989,Cluster-9748.23649,Cluster-9748.42656,Cluster-9748.60732,Cluster-9748.54008,Cluster-9748.33459,Cluster-9748.20699,Cluster-9748.13720,Cluster-9748.677,Cluster-9748.11213,Cluster-9748.908,Cluster-9748.56034,Cluster-9748.56062,Cluster-13062.3,Cluster-9748.14674,Cluster-9748.28195,Cluster-9748.30597,Cluster-9748.21616,Cluster-9748.9300,Cluster-9748.5439,Cluster-46…
GO:0019843	rRNA binding	molecular_function	0.018167	0.1866	19	10312	50	42813	Cluster-9748.58331,Cluster-9748.5649,Cluster-22757.0,Cluster-9748.58332,Cluster-9748.12472,Cluster-9748.28882,Cluster-9748.1963,Cluster-9748.6893,Cluster-17921.0,Cluster-9748.5548,Cluster-9748.6046,Cluster-9748.58153,Cluster-9748.670,Cluster-23101.0,Cluster-9748.3521,Cluster-9748.10654,Cluster-9748.39766,Cluster-9748.28325,Cluster-9748.59819
GO:0044710	single-organism metabolic process	biological_process	0.018239	0.1867	2738	10312	10345	42813	Cluster-9748.41414,Cluster-9748.51291,Cluster-2817.4,Cluster-9748.6604,Cluster-16630.0,Cluster-9748.752,Cluster-9748.24527,Cluster-9748.40072,Cluster-9748.51455,Cluster-9748.500,Cluster-9748.46860,Cluster-9748.28933,Cluster-9748.20642,Cluster-9748.2864,Cluster-9748.15397,Cluster-21354.0,Cluster-9748.15995,Cluster-9748.60718,Cluster-9748.25845,Cluster-9748.19195,Cluster-9890.0,Cluster-24331.2,Clus…
GO:1901360	organic cyclic compound metabolic process	biological_process	0.01825	0.1867	3093	10312	11790	42813	Cluster-16800.2,Cluster-18689.0,Cluster-13767.0,Cluster-9748.41893,Cluster-9748.34679,Cluster-9748.15275,Cluster-13300.3,Cluster-9748.13727,Cluster-9748.49909,Cluster-9748.14459,Cluster-9748.1817,Cluster-9748.32235,Cluster-9748.18234,Cluster-9748.16747,Cluster-9748.12907,Cluster-9748.35412,Cluster-9748.30971,Cluster-9748.55011,Cluster-9748.55704,Cluster-9748.28607,Cluster-9748.31429,Cluster-8042.…
GO:0009056	catabolic process	biological_process	0.018342	0.18726	536	10312	1959	42813	Cluster-23407.0,Cluster-9748.45239,Cluster-9748.45238,Cluster-9748.16181,Cluster-9748.58417,Cluster-9748.54149,Cluster-12965.2,Cluster-9748.16179,Cluster-9748.51907,Cluster-9748.7602,Cluster-9748.33761,Cluster-9748.27676,Cluster-9748.49182,Cluster-9748.27024,Cluster-11825.1,Cluster-14175.6,Cluster-9748.45917,Cluster-9748.5988,Cluster-9748.53133,Cluster-9748.40115,Cluster-11405.1,Cluster-9748.4751…
GO:0042173	regulation of sporulation resulting in formation of a cellular spore	biological_process	0.018558	0.18871	11	10312	23	42813	Cluster-9748.19196,Cluster-9748.16525,Cluster-20494.0,Cluster-9748.19200,Cluster-18787.0,Cluster-9748.5537,Cluster-9748.18497,Cluster-9748.16526,Cluster-9748.19195,Cluster-9748.50630,Cluster-9748.5536
GO:0043937	regulation of sporulation	biological_process	0.018558	0.18871	11	10312	23	42813	Cluster-9748.18497,Cluster-18787.0,Cluster-9748.5537,Cluster-9748.19200,Cluster-9748.16525,Cluster-9748.19196,Cluster-20494.0,Cluster-9748.19195,Cluster-9748.50630,Cluster-9748.5536,Cluster-9748.16526
GO:0005623	cell	cellular_component	0.018639	0.18873	3570	10312	14003	42813	Cluster-9748.25713,Cluster-9748.43262,Cluster-9748.1518,Cluster-9748.59322,Cluster-9748.2087,Cluster-9748.50011,Cluster-9748.24467,Cluster-9748.49502,Cluster-9748.33973,Cluster-12399.0,Cluster-11728.0,Cluster-10555.0,Cluster-9748.28426,Cluster-9748.1943,Cluster-19541.1,Cluster-9748.23471,Cluster-1512.0,Cluster-9748.35201,Cluster-9748.35902,Cluster-9748.30581,Cluster-8630.5,Cluster-9748.10477,Clus…
GO:0044464	cell part	cellular_component	0.018639	0.18873	3570	10312	14003	42813	Cluster-10683.0,Cluster-9748.39727,Cluster-9748.16922,Cluster-9748.30741,Cluster-9748.52775,Cluster-10739.1,Cluster-9748.48485,Cluster-9748.42975,Cluster-9748.39815,Cluster-9748.26529,Cluster-5465.0,Cluster-3157.1,Cluster-9748.48277,Cluster-9748.27241,Cluster-9748.3102,Cluster-9748.21981,Cluster-9748.9346,Cluster-21109.0,Cluster-9748.8460,Cluster-9748.24516,Cluster-9748.55700,Cluster-9748.48271,C…
GO:0097196	Shu complex	cellular_component	0.018671	0.18873	13	10312	22	42813	Cluster-4623.1,Cluster-9748.29078,Cluster-9748.32560,Cluster-9748.25682,Cluster-9748.31108,Cluster-9748.31726,Cluster-4623.3,Cluster-5465.0,Cluster-22704.0,Cluster-9748.32609,Cluster-9748.27155,Cluster-9748.31121,Cluster-9748.31393
GO:1901070	guanosine-containing compound biosynthetic process	biological_process	0.018838	0.19003	17	10312	63	42813	Cluster-9748.49454,Cluster-9748.39700,Cluster-9748.39705,Cluster-9748.24191,Cluster-9748.45494,Cluster-9748.21240,Cluster-9748.11410,Cluster-9748.37385,Cluster-9748.39693,Cluster-9748.24208,Cluster-9748.57348,Cluster-9748.39696,Cluster-9748.39701,Cluster-9748.39707,Cluster-9748.36402,Cluster-9487.0,Cluster-9748.18604
GO:0022603	regulation of anatomical structure morphogenesis	biological_process	0.018973	0.19101	19	10312	50	42813	Cluster-9748.54358,Cluster-18787.0,Cluster-9748.10023,Cluster-9748.10492,Cluster-9748.19200,Cluster-9748.19196,Cluster-9748.19195,Cluster-9748.5536,Cluster-9748.37744,Cluster-9748.16526,Cluster-9748.18497,Cluster-9748.5537,Cluster-9748.56617,Cluster-9748.16525,Cluster-9748.45428,Cluster-20494.0,Cluster-9748.50630,Cluster-9748.7162,Cluster-9748.12047
GO:0001649	osteoblast differentiation	biological_process	0.01926	0.19276	9	10312	16	42813	Cluster-9748.52888,Cluster-9748.57133,Cluster-9748.52891,Cluster-9748.11830,Cluster-9748.49876,Cluster-12906.0,Cluster-9748.39176,Cluster-9748.52890,Cluster-9748.11832
GO:0030278	regulation of ossification	biological_process	0.01926	0.19276	9	10312	16	42813	Cluster-9748.39176,Cluster-9748.52890,Cluster-9748.11832,Cluster-9748.49876,Cluster-9748.11830,Cluster-12906.0,Cluster-9748.57133,Cluster-9748.52888,Cluster-9748.52891
GO:0045667	regulation of osteoblast differentiation	biological_process	0.01926	0.19276	9	10312	16	42813	Cluster-9748.39176,Cluster-9748.52890,Cluster-9748.11832,Cluster-9748.11830,Cluster-9748.49876,Cluster-12906.0,Cluster-9748.52888,Cluster-9748.57133,Cluster-9748.52891
GO:0015097	mercury ion transmembrane transporter activity	molecular_function	0.019645	0.1943	8	10312	11	42813	Cluster-9748.31842,Cluster-16547.0,Cluster-9748.32335,Cluster-9748.30931,Cluster-9748.30705,Cluster-9748.30445,Cluster-9748.31355,Cluster-9748.16075
GO:0015694	mercury ion transport	biological_process	0.019645	0.1943	8	10312	11	42813	Cluster-16547.0,Cluster-9748.31842,Cluster-9748.30931,Cluster-9748.32335,Cluster-9748.30445,Cluster-9748.30705,Cluster-9748.16075,Cluster-9748.31355
GO:0046689	response to mercury ion	biological_process	0.019645	0.1943	8	10312	11	42813	Cluster-9748.32335,Cluster-9748.30931,Cluster-9748.31842,Cluster-16547.0,Cluster-9748.31355,Cluster-9748.16075,Cluster-9748.30705,Cluster-9748.30445
GO:0050787	detoxification of mercury ion	biological_process	0.019645	0.1943	8	10312	11	42813	Cluster-9748.30705,Cluster-9748.30445,Cluster-9748.16075,Cluster-9748.31355,Cluster-16547.0,Cluster-9748.31842,Cluster-9748.32335,Cluster-9748.30931
GO:0061687	detoxification of inorganic compound	biological_process	0.019645	0.1943	8	10312	11	42813	Cluster-9748.30445,Cluster-9748.30705,Cluster-9748.31355,Cluster-9748.16075,Cluster-9748.31842,Cluster-16547.0,Cluster-9748.30931,Cluster-9748.32335
GO:0098754	detoxification	biological_process	0.019645	0.1943	8	10312	11	42813	Cluster-9748.30705,Cluster-9748.30445,Cluster-9748.16075,Cluster-9748.31355,Cluster-16547.0,Cluster-9748.31842,Cluster-9748.30931,Cluster-9748.32335
GO:0002520	immune system development	biological_process	0.019708	0.19454	10	10312	13	42813	Cluster-9748.48950,Cluster-9748.42021,Cluster-9748.33899,Cluster-9748.28055,Cluster-9748.33898,Cluster-9748.33901,Cluster-9748.39422,Cluster-9748.33900,Cluster-9748.227,Cluster-9748.41371
GO:0015708	silicate transport	biological_process	0.019765	0.19473	5	10312	8	42813	Cluster-9748.36258,Cluster-9748.38384,Cluster-9748.36263,Cluster-9748.5976,Cluster-9748.5977
GO:0008855	exodeoxyribonuclease VII activity	molecular_function	0.020032	0.19657	32	10312	91	42813	Cluster-9748.9723,Cluster-9748.10634,Cluster-9748.61470,Cluster-9748.21007,Cluster-9748.55699,Cluster-9748.9722,Cluster-2304.1,Cluster-9748.18802,Cluster-2304.0,Cluster-9748.20686,Cluster-9748.27665,Cluster-16716.0,Cluster-9748.55702,Cluster-9748.47432,Cluster-9748.41073,Cluster-9748.31569,Cluster-9748.56498,Cluster-9748.55082,Cluster-9748.11486,Cluster-11032.3,Cluster-23673.0,Cluster-9748.1521,C…
GO:0009318	exodeoxyribonuclease VII complex	cellular_component	0.020032	0.19657	32	10312	91	42813	Cluster-9748.18802,Cluster-9748.20686,Cluster-2304.0,Cluster-16716.0,Cluster-9748.27665,Cluster-9748.47432,Cluster-9748.55702,Cluster-9748.41073,Cluster-9748.9723,Cluster-9748.61470,Cluster-9748.10634,Cluster-9748.21007,Cluster-2304.1,Cluster-9748.9722,Cluster-9748.55699,Cluster-9748.57633,Cluster-9748.58622,Cluster-9748.55701,Cluster-9748.55703,Cluster-9748.55704,Cluster-9748.56498,Cluster-9748.…
GO:0022604	regulation of cell morphogenesis	biological_process	0.020154	0.19657	6	10312	11	42813	Cluster-9748.10492,Cluster-9748.10023,Cluster-9748.37744,Cluster-9748.12047,Cluster-9748.45428,Cluster-9748.56617
GO:0048522	positive regulation of cellular process	biological_process	0.020178	0.19657	136	10312	466	42813	Cluster-9748.39487,Cluster-9748.16179,Cluster-9748.34258,Cluster-9748.12793,Cluster-9748.56617,Cluster-20494.0,Cluster-9748.45238,Cluster-9748.16181,Cluster-12142.0,Cluster-9748.31979,Cluster-9748.3909,Cluster-9748.45239,Cluster-9748.52278,Cluster-9748.35016,Cluster-9748.16183,Cluster-9748.45233,Cluster-9748.20030,Cluster-9748.38974,Cluster-9748.54358,Cluster-18787.0,Cluster-9748.59711,Cluster-97…
GO:0006022	aminoglycan metabolic process	biological_process	0.020202	0.19657	80	10312	236	42813	Cluster-9748.47915,Cluster-9748.27017,Cluster-9748.27641,Cluster-9748.39058,Cluster-17053.0,Cluster-9748.7572,Cluster-9748.44016,Cluster-9748.27908,Cluster-9748.32169,Cluster-7029.0,Cluster-9748.22768,Cluster-9748.47914,Cluster-9748.23361,Cluster-9748.32200,Cluster-9748.1512,Cluster-9748.33382,Cluster-9748.61207,Cluster-9748.21303,Cluster-9748.29677,Cluster-9748.1432,Cluster-9748.33384,Cluster-97…
GO:0000288	nuclear-transcribed mRNA catabolic process, deadenylation-dependent decay	biological_process	0.020266	0.19657	11	10312	20	42813	Cluster-9748.13077,Cluster-9748.13075,Cluster-9748.13076,Cluster-9748.53134,Cluster-9748.13071,Cluster-9748.53135,Cluster-9748.13074,Cluster-9748.53133,Cluster-9748.53136,Cluster-9748.13072,Cluster-9748.13073
GO:0000290	deadenylation-dependent decapping of nuclear-transcribed mRNA	biological_process	0.020266	0.19657	11	10312	20	42813	Cluster-9748.53133,Cluster-9748.13072,Cluster-9748.13073,Cluster-9748.53136,Cluster-9748.13076,Cluster-9748.13075,Cluster-9748.13077,Cluster-9748.13074,Cluster-9748.53135,Cluster-9748.13071,Cluster-9748.53134
GO:0046132	pyrimidine ribonucleoside biosynthetic process	biological_process	0.020302	0.19657	17	10312	63	42813	Cluster-9748.11410,Cluster-9748.37385,Cluster-9748.24208,Cluster-9748.39693,Cluster-9748.24191,Cluster-9748.21240,Cluster-9748.45494,Cluster-9748.39700,Cluster-9748.39705,Cluster-9748.49454,Cluster-9748.18604,Cluster-9487.0,Cluster-9748.36402,Cluster-9748.39707,Cluster-9748.39701,Cluster-9748.57348,Cluster-9748.39696
GO:0046134	pyrimidine nucleoside biosynthetic process	biological_process	0.020302	0.19657	17	10312	63	42813	Cluster-9748.39707,Cluster-9748.36402,Cluster-9487.0,Cluster-9748.18604,Cluster-9748.57348,Cluster-9748.39696,Cluster-9748.39701,Cluster-9748.24191,Cluster-9748.45494,Cluster-9748.21240,Cluster-9748.11410,Cluster-9748.37385,Cluster-9748.39693,Cluster-9748.24208,Cluster-9748.49454,Cluster-9748.39700,Cluster-9748.39705
GO:0048518	positive regulation of biological process	biological_process	0.020422	0.19734	157	10312	541	42813	Cluster-9748.30998,Cluster-7988.6,Cluster-7988.3,Cluster-9748.10060,Cluster-9748.4830,Cluster-9748.12792,Cluster-13499.0,Cluster-9748.50327,Cluster-9748.38892,Cluster-9748.10885,Cluster-9748.23912,Cluster-9748.55230,Cluster-9748.3518,Cluster-7988.0,Cluster-9748.24748,Cluster-9009.0,Cluster-9748.38577,Cluster-9748.55703,Cluster-8219.0,Cluster-9748.55701,Cluster-9748.55704,Cluster-9748.34888,Cluste…
GO:0008270	zinc ion binding	molecular_function	0.020525	0.19734	893	10312	3197	42813	Cluster-9748.45342,Cluster-10585.0,Cluster-9748.37011,Cluster-9748.43166,Cluster-9748.44841,Cluster-9748.47521,Cluster-6877.0,Cluster-9748.42735,Cluster-17206.0,Cluster-760.0,Cluster-9748.60865,Cluster-9748.12129,Cluster-9748.43169,Cluster-18436.0,Cluster-9748.24285,Cluster-9748.43727,Cluster-9748.20246,Cluster-23295.5,Cluster-12771.0,Cluster-9748.8495,Cluster-9748.37209,Cluster-9748.38825,Cluste…
GO:0000281	mitotic cytokinesis	biological_process	0.020536	0.19734	47	10312	147	42813	Cluster-9748.56621,Cluster-9748.37272,Cluster-9748.24702,Cluster-9748.48271,Cluster-9748.48276,Cluster-9748.13301,Cluster-9748.46701,Cluster-9748.51530,Cluster-9748.17701,Cluster-9748.25564,Cluster-9748.48732,Cluster-9748.48277,Cluster-9748.49511,Cluster-9748.4163,Cluster-9748.24703,Cluster-9748.31634,Cluster-9748.8376,Cluster-9748.25565,Cluster-9748.37677,Cluster-9748.49513,Cluster-9748.48274,Cl…
GO:0061640	cytoskeleton-dependent cytokinesis	biological_process	0.020536	0.19734	47	10312	147	42813	Cluster-9748.32238,Cluster-9748.45233,Cluster-9748.21498,Cluster-7666.1,Cluster-9748.45239,Cluster-9748.3288,Cluster-9748.45238,Cluster-9748.17702,Cluster-9748.24352,Cluster-9748.23912,Cluster-9748.14651,Cluster-9748.23913,Cluster-9748.25561,Cluster-23729.0,Cluster-9748.8377,Cluster-9748.26914,Cluster-9748.16675,Cluster-9748.33808,Cluster-9748.4164,Cluster-9748.48269,Cluster-9748.56029,Cluster-97…
GO:0022607	cellular component assembly	biological_process	0.021008	0.19901	305	10312	1106	42813	Cluster-9748.11835,Cluster-9748.28313,Cluster-9748.24352,Cluster-9393.0,Cluster-17331.0,Cluster-9748.29244,Cluster-9748.12776,Cluster-9748.29571,Cluster-9748.33268,Cluster-9748.23913,Cluster-9748.29993,Cluster-9748.43339,Cluster-9748.56126,Cluster-9748.41752,Cluster-9748.37677,Cluster-9748.7850,Cluster-9748.21007,Cluster-9748.31383,Cluster-9748.13917,Cluster-9748.25341,Cluster-9748.51867,Cluster-…
GO:0015698	inorganic anion transport	biological_process	0.021106	0.19901	51	10312	159	42813	Cluster-22074.0,Cluster-8487.0,Cluster-9748.5976,Cluster-9748.30673,Cluster-9748.25459,Cluster-9748.50605,Cluster-9748.1855,Cluster-23295.2,Cluster-9748.43495,Cluster-9748.38384,Cluster-17909.1,Cluster-22834.5,Cluster-1172.0,Cluster-23295.1,Cluster-20541.0,Cluster-6189.0,Cluster-9748.5977,Cluster-9748.10982,Cluster-617.0,Cluster-9748.18116,Cluster-9748.35809,Cluster-9748.15285,Cluster-9748.44054,…
GO:0007155	cell adhesion	biological_process	0.021202	0.19901	71	10312	234	42813	Cluster-9748.31566,Cluster-20204.0,Cluster-9748.10843,Cluster-965.0,Cluster-9748.51160,Cluster-9748.32257,Cluster-9748.3310,Cluster-9748.10832,Cluster-9748.10634,Cluster-9748.8697,Cluster-9748.46843,Cluster-9748.1980,Cluster-9748.9723,Cluster-9748.9722,Cluster-9748.55699,Cluster-9748.33133,Cluster-9748.27429,Cluster-9748.61471,Cluster-9748.3308,Cluster-9748.12047,Cluster-9748.33792,Cluster-9748.5…
GO:0000245	spliceosomal complex assembly	biological_process	0.021261	0.19901	8	10312	20	42813	Cluster-19681.0,Cluster-18689.0,Cluster-19681.2,Cluster-18831.0,Cluster-14124.0,Cluster-7617.0,Cluster-19681.1,Cluster-9748.29882
GO:0046483	heterocycle metabolic process	biological_process	0.02132	0.19901	3012	10312	11465	42813	Cluster-23149.3,Cluster-14080.0,Cluster-9748.18624,Cluster-9748.61515,Cluster-9748.5989,Cluster-9748.17796,Cluster-10660.0,Cluster-9748.16610,Cluster-9748.28952,Cluster-9748.24681,Cluster-9748.21890,Cluster-9748.52369,Cluster-9748.45142,Cluster-16905.0,Cluster-9748.19659,Cluster-9748.55230,Cluster-9748.23121,Cluster-9748.31300,Cluster-9748.36258,Cluster-3825.5,Cluster-9748.56999,Cluster-1819.0,Cl…
GO:0006665	sphingolipid metabolic process	biological_process	0.021372	0.19901	58	10312	157	42813	Cluster-9748.33382,Cluster-9748.13052,Cluster-9748.43827,Cluster-9748.33380,Cluster-9748.47914,Cluster-16877.0,Cluster-9748.32169,Cluster-9748.32373,Cluster-9748.27025,Cluster-9748.27908,Cluster-9748.34072,Cluster-9748.40048,Cluster-9748.7701,Cluster-9748.44015,Cluster-9748.40720,Cluster-9748.21450,Cluster-9748.44016,Cluster-11422.0,Cluster-9748.44014,Cluster-9748.27529,Cluster-9748.34073,Cluster…
GO:0012502	induction of programmed cell death	biological_process	0.021417	0.19901	4	10312	5	42813	Cluster-9748.3057,Cluster-9748.3051,Cluster-9748.3059,Cluster-9748.3055
GO:0019051	induction by virus of host apoptotic process	biological_process	0.021417	0.19901	4	10312	5	42813	Cluster-9748.3057,Cluster-9748.3055,Cluster-9748.3059,Cluster-9748.3051
GO:0031343	positive regulation of cell killing	biological_process	0.021417	0.19901	4	10312	5	42813	Cluster-9748.3057,Cluster-9748.3059,Cluster-9748.3051,Cluster-9748.3055
GO:0043902	positive regulation of multi-organism process	biological_process	0.021417	0.19901	4	10312	5	42813	Cluster-9748.3055,Cluster-9748.3059,Cluster-9748.3051,Cluster-9748.3057
GO:0044533	positive regulation of apoptotic process in other organism	biological_process	0.021417	0.19901	4	10312	5	42813	Cluster-9748.3051,Cluster-9748.3059,Cluster-9748.3055,Cluster-9748.3057
GO:0051709	regulation of killing of cells of other organism	biological_process	0.021417	0.19901	4	10312	5	42813	Cluster-9748.3051,Cluster-9748.3059,Cluster-9748.3055,Cluster-9748.3057
GO:0051712	positive regulation of killing of cells of other organism	biological_process	0.021417	0.19901	4	10312	5	42813	Cluster-9748.3057,Cluster-9748.3051,Cluster-9748.3059,Cluster-9748.3055
GO:0052042	positive regulation by symbiont of host programmed cell death	biological_process	0.021417	0.19901	4	10312	5	42813	Cluster-9748.3055,Cluster-9748.3051,Cluster-9748.3059,Cluster-9748.3057
GO:0052151	positive regulation by symbiont of host apoptotic process	biological_process	0.021417	0.19901	4	10312	5	42813	Cluster-9748.3055,Cluster-9748.3051,Cluster-9748.3059,Cluster-9748.3057
GO:0052330	positive regulation by organism of programmed cell death in other organism involved in symbiotic interaction	biological_process	0.021417	0.19901	4	10312	5	42813	Cluster-9748.3055,Cluster-9748.3059,Cluster-9748.3051,Cluster-9748.3057
GO:0052501	positive regulation by organism of apoptotic process in other organism involved in symbiotic interaction	biological_process	0.021417	0.19901	4	10312	5	42813	Cluster-9748.3057,Cluster-9748.3059,Cluster-9748.3051,Cluster-9748.3055
GO:0060139	positive regulation of apoptotic process by virus	biological_process	0.021417	0.19901	4	10312	5	42813	Cluster-9748.3057,Cluster-9748.3055,Cluster-9748.3059,Cluster-9748.3051
GO:0008203	cholesterol metabolic process	biological_process	0.022181	0.20474	7	10312	14	42813	Cluster-9748.7060,Cluster-9748.10419,Cluster-9748.10416,Cluster-9748.34450,Cluster-2990.0,Cluster-9748.52375,Cluster-9748.14443
GO:1902652	secondary alcohol metabolic process	biological_process	0.022181	0.20474	7	10312	14	42813	Cluster-9748.52375,Cluster-9748.14443,Cluster-2990.0,Cluster-9748.34450,Cluster-9748.10416,Cluster-9748.10419,Cluster-9748.7060
GO:0009435	NAD biosynthetic process	biological_process	0.022262	0.20474	14	10312	23	42813	Cluster-9748.5014,Cluster-9748.54793,Cluster-9748.1245,Cluster-9748.2750,Cluster-9748.2751,Cluster-9748.2853,Cluster-9748.5015,Cluster-9748.15387,Cluster-9748.9215,Cluster-9748.58811,Cluster-9748.54789,Cluster-9748.2752,Cluster-19900.0,Cluster-9748.54790
GO:0019674	NAD metabolic process	biological_process	0.022262	0.20474	14	10312	23	42813	Cluster-9748.2750,Cluster-9748.54793,Cluster-9748.5014,Cluster-9748.1245,Cluster-9748.2853,Cluster-9748.5015,Cluster-9748.2751,Cluster-9748.2752,Cluster-9748.9215,Cluster-9748.15387,Cluster-9748.54789,Cluster-9748.58811,Cluster-19900.0,Cluster-9748.54790
GO:0018342	protein prenylation	biological_process	0.022283	0.20474	17	10312	40	42813	Cluster-19642.4,Cluster-9748.59557,Cluster-17906.0,Cluster-9748.33567,Cluster-9748.42448,Cluster-6564.0,Cluster-9748.33566,Cluster-9748.42452,Cluster-9748.27541,Cluster-9748.42451,Cluster-9748.35154,Cluster-9748.11771,Cluster-9748.19604,Cluster-9748.42450,Cluster-9748.42449,Cluster-17906.1,Cluster-9748.55316
GO:0097354	prenylation	biological_process	0.022283	0.20474	17	10312	40	42813	Cluster-9748.42451,Cluster-17906.1,Cluster-9748.42449,Cluster-9748.55316,Cluster-9748.35154,Cluster-9748.11771,Cluster-9748.42450,Cluster-9748.19604,Cluster-9748.59557,Cluster-17906.0,Cluster-19642.4,Cluster-9748.42448,Cluster-6564.0,Cluster-9748.33566,Cluster-9748.27541,Cluster-9748.42452,Cluster-9748.33567
GO:0006336	DNA replication-independent nucleosome assembly	biological_process	0.022534	0.20474	2	10312	3	42813	Cluster-9269.0,Cluster-7900.0
GO:0031055	chromatin remodeling at centromere	biological_process	0.022534	0.20474	2	10312	3	42813	Cluster-7900.0,Cluster-9269.0
GO:0034080	CENP-A containing nucleosome assembly	biological_process	0.022534	0.20474	2	10312	3	42813	Cluster-7900.0,Cluster-9269.0
GO:0034724	DNA replication-independent nucleosome organization	biological_process	0.022534	0.20474	2	10312	3	42813	Cluster-9269.0,Cluster-7900.0
GO:0043486	histone exchange	biological_process	0.022534	0.20474	2	10312	3	42813	Cluster-7900.0,Cluster-9269.0
GO:0061641	CENP-A containing chromatin organization	biological_process	0.022534	0.20474	2	10312	3	42813	Cluster-7900.0,Cluster-9269.0
GO:0001510	RNA methylation	biological_process	0.022635	0.20474	37	10312	118	42813	Cluster-3825.5,Cluster-10442.1,Cluster-9748.2757,Cluster-9748.53866,Cluster-9748.2251,Cluster-9748.22591,Cluster-914.0,Cluster-9748.55768,Cluster-9748.18156,Cluster-3825.2,Cluster-9748.22510,Cluster-9748.28276,Cluster-2328.0,Cluster-9748.29744,Cluster-9748.58232,Cluster-9748.8283,Cluster-10442.0,Cluster-5980.0,Cluster-1978.0,Cluster-3825.3,Cluster-7879.0,Cluster-2532.0,Cluster-9748.27898,Cluster-…
GO:0032505	reproduction of a single-celled organism	biological_process	0.02271	0.20474	47	10312	146	42813	Cluster-9748.13301,Cluster-9748.46701,Cluster-9748.17701,Cluster-9748.51530,Cluster-9748.48277,Cluster-9748.49511,Cluster-9748.4163,Cluster-9748.25564,Cluster-9748.56621,Cluster-9748.37272,Cluster-9748.48276,Cluster-9748.24702,Cluster-9748.48271,Cluster-9748.17702,Cluster-9748.24352,Cluster-9748.3288,Cluster-9748.45238,Cluster-9748.14651,Cluster-9748.23912,Cluster-9748.23913,Cluster-9748.32238,Cl…
GO:0005833	hemoglobin complex	cellular_component	0.022802	0.20474	9	10312	11	42813	Cluster-9748.39422,Cluster-9748.33900,Cluster-9748.41371,Cluster-9748.28055,Cluster-9748.33899,Cluster-9748.48950,Cluster-9748.42021,Cluster-9748.33901,Cluster-9748.33898
GO:0020027	hemoglobin metabolic process	biological_process	0.022802	0.20474	9	10312	11	42813	Cluster-9748.41371,Cluster-9748.39422,Cluster-9748.33900,Cluster-9748.33898,Cluster-9748.33901,Cluster-9748.48950,Cluster-9748.33899,Cluster-9748.42021,Cluster-9748.28055
GO:0030097	hemopoiesis	biological_process	0.022802	0.20474	9	10312	11	42813	Cluster-9748.33900,Cluster-9748.39422,Cluster-9748.41371,Cluster-9748.33899,Cluster-9748.48950,Cluster-9748.42021,Cluster-9748.28055,Cluster-9748.33898,Cluster-9748.33901
GO:0030492	hemoglobin binding	molecular_function	0.022802	0.20474	9	10312	11	42813	Cluster-9748.33899,Cluster-9748.48950,Cluster-9748.42021,Cluster-9748.28055,Cluster-9748.33898,Cluster-9748.33901,Cluster-9748.33900,Cluster-9748.39422,Cluster-9748.41371
GO:0048534	hematopoietic or lymphoid organ development	biological_process	0.022802	0.20474	9	10312	11	42813	Cluster-9748.39422,Cluster-9748.33900,Cluster-9748.41371,Cluster-9748.28055,Cluster-9748.42021,Cluster-9748.48950,Cluster-9748.33899,Cluster-9748.33901,Cluster-9748.33898
GO:0006550	isoleucine catabolic process	biological_process	0.02299	0.20497	31	10312	87	42813	Cluster-9748.38050,Cluster-9748.43799,Cluster-9748.32426,Cluster-9748.30266,Cluster-9748.32735,Cluster-9748.25861,Cluster-9748.30373,Cluster-9748.47521,Cluster-9748.51458,Cluster-9748.31723,Cluster-9748.3799,Cluster-9748.30854,Cluster-874.0,Cluster-9748.30834,Cluster-9748.43800,Cluster-9748.47515,Cluster-9748.33806,Cluster-9748.31029,Cluster-9748.32878,Cluster-9748.33813,Cluster-9748.27123,Cluste…
GO:0006552	leucine catabolic process	biological_process	0.02299	0.20497	31	10312	87	42813	Cluster-9748.47517,Cluster-9748.27123,Cluster-9748.47515,Cluster-9748.33813,Cluster-9748.32878,Cluster-9748.33806,Cluster-9748.31029,Cluster-9748.49814,Cluster-9748.43801,Cluster-9748.3798,Cluster-9748.24330,Cluster-9748.35383,Cluster-9748.55335,Cluster-9748.36659,Cluster-9748.59121,Cluster-9748.47520,Cluster-9748.25861,Cluster-9748.47521,Cluster-9748.30373,Cluster-9748.38050,Cluster-9748.32735,C…
GO:0006574	valine catabolic process	biological_process	0.02299	0.20497	31	10312	87	42813	Cluster-9748.32426,Cluster-9748.43799,Cluster-9748.30266,Cluster-9748.32735,Cluster-9748.38050,Cluster-9748.30373,Cluster-9748.47521,Cluster-9748.25861,Cluster-9748.31723,Cluster-9748.51458,Cluster-9748.43800,Cluster-9748.30834,Cluster-9748.3799,Cluster-874.0,Cluster-9748.30854,Cluster-9748.31029,Cluster-9748.47515,Cluster-9748.33806,Cluster-9748.32878,Cluster-9748.33813,Cluster-9748.27123,Cluste…
GO:0009083	branched-chain amino acid catabolic process	biological_process	0.02299	0.20497	31	10312	87	42813	Cluster-9748.49814,Cluster-9748.43801,Cluster-9748.3798,Cluster-9748.24330,Cluster-9748.35383,Cluster-9748.55335,Cluster-9748.47520,Cluster-9748.59121,Cluster-9748.36659,Cluster-9748.47517,Cluster-9748.27123,Cluster-9748.47515,Cluster-9748.31029,Cluster-9748.33813,Cluster-9748.32878,Cluster-9748.33806,Cluster-9748.30854,Cluster-874.0,Cluster-9748.3799,Cluster-9748.30834,Cluster-9748.43800,Cluster…
GO:0000502	proteasome complex	cellular_component	0.023107	0.20565	44	10312	148	42813	Cluster-7911.2,Cluster-9748.57226,Cluster-9748.33752,Cluster-9748.56002,Cluster-9748.56617,Cluster-7911.0,Cluster-9748.19410,Cluster-9748.17285,Cluster-9748.505,Cluster-9748.52245,Cluster-9748.27676,Cluster-9748.29713,Cluster-3653.0,Cluster-9748.30384,Cluster-9748.37060,Cluster-9748.57224,Cluster-9748.43226,Cluster-9748.10022,Cluster-9748.12046,Cluster-2278.0,Cluster-9748.12047,Cluster-9748.21708…
GO:0015031	protein transport	biological_process	0.023173	0.20588	577	10312	1939	42813	Cluster-4033.0,Cluster-9748.31295,Cluster-9748.14636,Cluster-9748.8168,Cluster-17468.1,Cluster-9748.29394,Cluster-19220.0,Cluster-23173.1,Cluster-9748.33389,Cluster-9748.28390,Cluster-5620.0,Cluster-9748.24559,Cluster-9748.39578,Cluster-9748.36507,Cluster-9748.24352,Cluster-9748.47837,Cluster-9748.19414,Cluster-9082.0,Cluster-17331.0,Cluster-18897.0,Cluster-9748.17957,Cluster-9748.58540,Cluster-9…
GO:0009349	riboflavin synthase complex	cellular_component	0.023446	0.20749	2	10312	2	42813	Cluster-9748.49251,Cluster-9748.30681
GO:0045017	glycerolipid biosynthetic process	biological_process	0.023449	0.20749	56	10312	169	42813	Cluster-9748.17082,Cluster-9748.44173,Cluster-9748.7559,Cluster-9748.8346,Cluster-9748.57417,Cluster-9748.17084,Cluster-22002.0,Cluster-9748.57443,Cluster-9748.4338,Cluster-9748.51074,Cluster-20690.0,Cluster-9748.39776,Cluster-9748.17089,Cluster-14094.1,Cluster-9748.49400,Cluster-9748.49025,Cluster-9748.53915,Cluster-14094.5,Cluster-15374.1,Cluster-14094.3,Cluster-9748.19145,Cluster-9748.51160,Cl…
GO:0006397	mRNA processing	biological_process	0.023478	0.20749	122	10312	428	42813	Cluster-9748.43442,Cluster-9748.16611,Cluster-19649.4,Cluster-9748.34080,Cluster-14580.4,Cluster-9748.3103,Cluster-9748.19238,Cluster-9748.61044,Cluster-9748.44634,Cluster-2386.0,Cluster-9748.31787,Cluster-9748.24580,Cluster-9748.3105,Cluster-9748.3102,Cluster-9748.47872,Cluster-7170.0,Cluster-9748.23167,Cluster-9748.41381,Cluster-9748.49412,Cluster-9748.3099,Cluster-9748.24306,Cluster-19681.2,Cl…
GO:0006486	protein glycosylation	biological_process	0.023679	0.20854	78	10312	228	42813	Cluster-17443.0,Cluster-9748.58934,Cluster-9748.58931,Cluster-9748.37461,Cluster-1233.0,Cluster-9748.15971,Cluster-9748.54024,Cluster-2401.0,Cluster-9748.1074,Cluster-2817.10,Cluster-14750.0,Cluster-2817.7,Cluster-1124.0,Cluster-9748.34840,Cluster-2817.4,Cluster-9748.25292,Cluster-9748.7626,Cluster-9748.21733,Cluster-9748.58932,Cluster-9748.1069,Cluster-9748.19300,Cluster-2817.9,Cluster-9748.1255…
GO:0043413	macromolecule glycosylation	biological_process	0.023679	0.20854	78	10312	228	42813	Cluster-9748.28760,Cluster-9748.28221,Cluster-9748.1067,Cluster-9748.35423,Cluster-9748.56334,Cluster-9748.35443,Cluster-4623.1,Cluster-9748.58928,Cluster-2817.2,Cluster-9748.22860,Cluster-2817.8,Cluster-9496.0,Cluster-9748.20541,Cluster-9748.10548,Cluster-9748.34839,Cluster-9748.38316,Cluster-9748.39176,Cluster-9748.8737,Cluster-9748.50992,Cluster-23655.0,Cluster-9748.40763,Cluster-9748.24243,Cl…
GO:0000904	cell morphogenesis involved in differentiation	biological_process	0.023799	0.20923	25	10312	68	42813	Cluster-9349.1,Cluster-9748.39368,Cluster-9748.31296,Cluster-9748.12047,Cluster-9748.7120,Cluster-9748.14870,Cluster-9748.39369,Cluster-9748.29968,Cluster-9748.56617,Cluster-9748.58417,Cluster-9748.45428,Cluster-12378.0,Cluster-9349.0,Cluster-9748.20415,Cluster-9748.41842,Cluster-9748.37744,Cluster-12748.1,Cluster-2695.1,Cluster-1252.0,Cluster-11230.0,Cluster-16443.0,Cluster-9748.10023,Cluster-97…
GO:0006886	intracellular protein transport	biological_process	0.024381	0.21398	471	10312	1549	42813	Cluster-9748.34213,Cluster-9748.476,Cluster-9748.469,Cluster-9748.58673,Cluster-9748.46964,Cluster-965.0,Cluster-9748.19888,Cluster-6598.1,Cluster-9748.20624,Cluster-14098.0,Cluster-7214.0,Cluster-9748.53136,Cluster-23148.3,Cluster-3618.0,Cluster-19229.0,Cluster-9748.29978,Cluster-9748.36582,Cluster-9748.37779,Cluster-9748.11774,Cluster-9748.27771,Cluster-9748.10821,Cluster-6107.0,Cluster-9748.36…
GO:0046961	proton-transporting ATPase activity, rotational mechanism	molecular_function	0.024591	0.21545	18	10312	52	42813	Cluster-9748.19941,Cluster-9748.33856,Cluster-9748.32361,Cluster-17155.1,Cluster-9748.53660,Cluster-9748.22401,Cluster-9748.32579,Cluster-9748.25357,Cluster-9748.33326,Cluster-11801.1,Cluster-9748.28473,Cluster-9748.22970,Cluster-9748.41893,Cluster-9748.22402,Cluster-9748.3087,Cluster-11801.0,Cluster-9748.41921,Cluster-16327.0
GO:0008380	RNA splicing	biological_process	0.025133	0.21982	68	10312	218	42813	Cluster-9748.16255,Cluster-9194.0,Cluster-11997.1,Cluster-21727.0,Cluster-12802.0,Cluster-17290.0,Cluster-9748.12840,Cluster-9748.21051,Cluster-9748.56019,Cluster-9748.3607,Cluster-9748.11871,Cluster-9748.29780,Cluster-9748.19245,Cluster-9748.47020,Cluster-9748.52604,Cluster-9748.16610,Cluster-9748.30131,Cluster-9748.16365,Cluster-7617.0,Cluster-19681.1,Cluster-8042.0,Cluster-9748.33021,Cluster-3…
GO:0007166	cell surface receptor signaling pathway	biological_process	0.025551	0.22309	81	10312	240	42813	Cluster-7885.0,Cluster-9748.15995,Cluster-9748.39213,Cluster-9748.24748,Cluster-9748.40193,Cluster-9748.37888,Cluster-9748.38753,Cluster-9748.23546,Cluster-9748.1584,Cluster-9748.43455,Cluster-9748.52638,Cluster-11997.1,Cluster-11039.0,Cluster-21727.0,Cluster-9748.14108,Cluster-4544.0,Cluster-9748.10060,Cluster-9748.26670,Cluster-12802.0,Cluster-9748.23750,Cluster-9748.20428,Cluster-21972.0,Clust…
GO:0007548	sex differentiation	biological_process	0.025702	0.22391	19	10312	42	42813	Cluster-9748.35650,Cluster-9748.44722,Cluster-9748.4484,Cluster-9748.4481,Cluster-9748.35654,Cluster-9748.4488,Cluster-9748.4485,Cluster-9748.47119,Cluster-9748.49270,Cluster-9748.4479,Cluster-9748.7975,Cluster-9748.28476,Cluster-6735.0,Cluster-9748.24873,Cluster-9748.35649,Cluster-9748.9852,Cluster-9748.23420,Cluster-1614.0,Cluster-9748.4486
GO:0032259	methylation	biological_process	0.025733	0.22391	95	10312	316	42813	Cluster-9748.28015,Cluster-9748.27898,Cluster-15191.1,Cluster-9748.57380,Cluster-9748.29089,Cluster-7879.0,Cluster-2532.0,Cluster-22809.0,Cluster-9748.31018,Cluster-9748.34260,Cluster-9748.48486,Cluster-9748.44867,Cluster-9748.45426,Cluster-9748.43641,Cluster-9748.53851,Cluster-9748.35446,Cluster-9748.60865,Cluster-9748.27438,Cluster-4321.0,Cluster-9748.28066,Cluster-726.0,Cluster-9748.16544,Clus…
GO:0008318	protein prenyltransferase activity	molecular_function	0.026045	0.22623	17	10312	41	42813	Cluster-9748.42451,Cluster-17906.1,Cluster-9748.42449,Cluster-9748.55316,Cluster-9748.11771,Cluster-9748.42450,Cluster-9748.19604,Cluster-9748.35154,Cluster-9748.59557,Cluster-17906.0,Cluster-19642.4,Cluster-9748.33566,Cluster-9748.27541,Cluster-9748.42452,Cluster-9748.42448,Cluster-6564.0,Cluster-9748.33567
GO:0016746	transferase activity, transferring acyl groups	molecular_function	0.026288	0.22795	198	10312	687	42813	Cluster-9748.25604,Cluster-9748.17045,Cluster-9748.28372,Cluster-9748.56089,Cluster-9748.20428,Cluster-9748.23894,Cluster-9748.13985,Cluster-9748.10258,Cluster-9748.48793,Cluster-23295.0,Cluster-9748.50569,Cluster-9748.51631,Cluster-9748.28228,Cluster-9748.19700,Cluster-9748.48438,Cluster-9748.28374,Cluster-9748.30026,Cluster-9748.55265,Cluster-24512.0,Cluster-9748.42479,Cluster-9748.31888,Cluste…
GO:0004529	exodeoxyribonuclease activity	molecular_function	0.02648	0.22883	33	10312	97	42813	Cluster-9748.31569,Cluster-9748.56498,Cluster-9748.55082,Cluster-11032.3,Cluster-9748.11486,Cluster-23673.0,Cluster-9748.1521,Cluster-9748.23391,Cluster-9748.56621,Cluster-9748.55083,Cluster-9748.5356,Cluster-9748.55700,Cluster-9748.55701,Cluster-9748.55703,Cluster-9748.57633,Cluster-9748.58622,Cluster-9748.55704,Cluster-9748.9723,Cluster-9748.10634,Cluster-9748.61470,Cluster-9748.21007,Cluster-9…
GO:0016895	exodeoxyribonuclease activity, producing 5'-phosphomonoesters	molecular_function	0.02648	0.22883	33	10312	97	42813	Cluster-9748.55704,Cluster-9748.57633,Cluster-9748.58622,Cluster-9748.55703,Cluster-9748.55701,Cluster-9748.55700,Cluster-9748.5356,Cluster-9748.55083,Cluster-9748.23391,Cluster-9748.56621,Cluster-9748.1521,Cluster-23673.0,Cluster-9748.11486,Cluster-11032.3,Cluster-9748.55082,Cluster-9748.56498,Cluster-9748.31569,Cluster-9748.41073,Cluster-9748.47432,Cluster-9748.55702,Cluster-16716.0,Cluster-974…
GO:0004411	homogentisate 1,2-dioxygenase activity	molecular_function	0.026708	0.22962	4	10312	7	42813	Cluster-9748.33752,Cluster-9748.26579,Cluster-9748.45116,Cluster-9748.30384
GO:0006559	L-phenylalanine catabolic process	biological_process	0.026708	0.22962	4	10312	7	42813	Cluster-9748.45116,Cluster-9748.30384,Cluster-9748.33752,Cluster-9748.26579
GO:1902222	erythrose 4-phosphate/phosphoenolpyruvate family amino acid catabolic process	biological_process	0.026708	0.22962	4	10312	7	42813	Cluster-9748.30384,Cluster-9748.45116,Cluster-9748.26579,Cluster-9748.33752
GO:0006779	porphyrin-containing compound biosynthetic process	biological_process	0.026877	0.23069	51	10312	155	42813	Cluster-1901.0,Cluster-9748.30373,Cluster-9748.29453,Cluster-9748.32735,Cluster-9748.52640,Cluster-9748.29449,Cluster-2565.0,Cluster-9748.23200,Cluster-9748.3993,Cluster-9748.30834,Cluster-9748.47916,Cluster-9748.28572,Cluster-15042.0,Cluster-9748.51458,Cluster-9748.13985,Cluster-9748.33806,Cluster-9748.33813,Cluster-9748.23622,Cluster-17586.2,Cluster-9748.31667,Cluster-9748.29693,Cluster-9748.31…
GO:0033644	host cell membrane	cellular_component	0.027053	0.23155	30	10312	88	42813	Cluster-12933.9,Cluster-20987.0,Cluster-9748.9117,Cluster-9748.35700,Cluster-9748.25250,Cluster-9748.15473,Cluster-12507.0,Cluster-9748.25245,Cluster-9748.35703,Cluster-17468.1,Cluster-9748.6982,Cluster-9748.22997,Cluster-9748.21272,Cluster-9748.48165,Cluster-6002.0,Cluster-17315.2,Cluster-9748.20393,Cluster-7346.0,Cluster-9748.25249,Cluster-9748.41369,Cluster-17315.0,Cluster-12933.0,Cluster-9748…
GO:0015103	inorganic anion transmembrane transporter activity	molecular_function	0.027079	0.23155	35	10312	105	42813	Cluster-9748.35809,Cluster-9748.15285,Cluster-9748.18116,Cluster-617.0,Cluster-9748.10982,Cluster-9748.6359,Cluster-9748.24120,Cluster-9748.35811,Cluster-9748.44054,Cluster-23295.2,Cluster-9748.30673,Cluster-9748.25459,Cluster-22074.0,Cluster-8487.0,Cluster-20541.0,Cluster-23295.1,Cluster-1172.0,Cluster-22834.5,Cluster-17909.1,Cluster-9748.43495,Cluster-17909.0,Cluster-1347.0,Cluster-9748.35810,C…
GO:0033036	macromolecule localization	biological_process	0.027142	0.23155	660	10312	2284	42813	Cluster-9748.33018,Cluster-9748.32238,Cluster-23550.3,Cluster-9748.33371,Cluster-9748.12840,Cluster-8671.0,Cluster-9748.34046,Cluster-16118.0,Cluster-21326.13,Cluster-9748.13765,Cluster-6755.0,Cluster-9748.33522,Cluster-9748.25772,Cluster-9748.18023,Cluster-9748.31724,Cluster-9748.14006,Cluster-9748.54672,Cluster-9748.15309,Cluster-9748.7306,Cluster-9748.14146,Cluster-9748.44048,Cluster-9748.3789…
GO:0016798	hydrolase activity, acting on glycosyl bonds	molecular_function	0.02716	0.23155	280	10312	982	42813	Cluster-24119.0,Cluster-9748.15156,Cluster-9748.8717,Cluster-24108.0,Cluster-16586.1,Cluster-18083.0,Cluster-6638.0,Cluster-9748.57265,Cluster-9748.30425,Cluster-9748.43809,Cluster-12691.1,Cluster-18973.4,Cluster-9748.2867,Cluster-9748.28517,Cluster-23559.0,Cluster-9748.23359,Cluster-9748.34884,Cluster-9748.33381,Cluster-9748.33356,Cluster-9748.22310,Cluster-2044.0,Cluster-9748.35647,Cluster-9748…
GO:0004565	beta-galactosidase activity	molecular_function	0.027292	0.23189	27	10312	64	42813	Cluster-9748.29477,Cluster-9748.47915,Cluster-9748.27017,Cluster-9748.27102,Cluster-9748.27907,Cluster-9748.27018,Cluster-9748.44014,Cluster-9748.27529,Cluster-9748.27024,Cluster-9748.33384,Cluster-9748.30425,Cluster-9748.44016,Cluster-9748.33381,Cluster-9748.21450,Cluster-9748.44015,Cluster-9748.27908,Cluster-9748.27025,Cluster-9748.32169,Cluster-9748.47914,Cluster-9748.33441,Cluster-9748.33380,…
GO:0009341	beta-galactosidase complex	cellular_component	0.027292	0.23189	27	10312	64	42813	Cluster-9748.47914,Cluster-9748.27025,Cluster-9748.32169,Cluster-9748.27908,Cluster-9748.21450,Cluster-9748.33381,Cluster-9748.44015,Cluster-9748.33382,Cluster-9748.5359,Cluster-9748.44013,Cluster-9748.27027,Cluster-9748.33380,Cluster-9748.47913,Cluster-9748.43827,Cluster-9748.33441,Cluster-9748.27102,Cluster-9748.27017,Cluster-9748.47915,Cluster-9748.29477,Cluster-9748.44016,Cluster-9748.33384,C…
GO:0034212	peptide N-acetyltransferase activity	molecular_function	0.027385	0.2319	14	10312	30	42813	Cluster-9748.42301,Cluster-9748.13695,Cluster-9748.3341,Cluster-9748.57780,Cluster-9748.57000,Cluster-9748.58456,Cluster-9748.48793,Cluster-9748.14361,Cluster-9748.57457,Cluster-10373.0,Cluster-1209.0,Cluster-7970.0,Cluster-9748.20246,Cluster-9748.56998
GO:0061733	peptide-lysine-N-acetyltransferase activity	molecular_function	0.027385	0.2319	14	10312	30	42813	Cluster-9748.3341,Cluster-9748.13695,Cluster-9748.42301,Cluster-9748.57780,Cluster-9748.57000,Cluster-9748.48793,Cluster-9748.14361,Cluster-9748.58456,Cluster-10373.0,Cluster-9748.57457,Cluster-9748.56998,Cluster-7970.0,Cluster-1209.0,Cluster-9748.20246
GO:0000302	response to reactive oxygen species	biological_process	0.027481	0.23233	4	10312	6	42813	Cluster-9748.35526,Cluster-9748.30798,Cluster-9748.7540,Cluster-9748.52479
GO:0050896	response to stimulus	biological_process	0.027776	0.23437	1432	10312	5242	42813	Cluster-9748.47387,Cluster-9748.24882,Cluster-9748.34410,Cluster-8365.1,Cluster-13780.0,Cluster-9748.53035,Cluster-9748.60798,Cluster-9748.57480,Cluster-9748.23761,Cluster-9748.11838,Cluster-9748.18492,Cluster-9748.7583,Cluster-9748.27170,Cluster-9748.26542,Cluster-12933.2,Cluster-9748.32689,Cluster-8465.0,Cluster-4878.0,Cluster-9748.30221,Cluster-9748.20793,Cluster-9748.60075,Cluster-9748.31769,…
GO:0032266	phosphatidylinositol-3-phosphate binding	molecular_function	0.027865	0.23437	6	10312	13	42813	Cluster-9748.54523,Cluster-9748.18023,Cluster-24083.0,Cluster-9748.43622,Cluster-21210.0,Cluster-9748.58540
GO:1901981	phosphatidylinositol phosphate binding	molecular_function	0.027865	0.23437	6	10312	13	42813	Cluster-9748.43622,Cluster-9748.58540,Cluster-21210.0,Cluster-9748.18023,Cluster-9748.54523,Cluster-24083.0
GO:0022610	biological adhesion	biological_process	0.027908	0.23437	74	10312	246	42813	Cluster-9748.45428,Cluster-9748.32158,Cluster-17997.0,Cluster-9748.41133,Cluster-9748.42075,Cluster-9748.12709,Cluster-9748.56241,Cluster-5879.0,Cluster-9748.58622,Cluster-9748.24242,Cluster-9748.55700,Cluster-9748.50742,Cluster-17883.0,Cluster-23673.0,Cluster-1866.0,Cluster-9748.43640,Cluster-9748.2123,Cluster-9748.58417,Cluster-9748.26391,Cluster-9748.56617,Cluster-10574.1,Cluster-9748.48357,Cl…
GO:0015925	galactosidase activity	molecular_function	0.028467	0.23867	28	10312	67	42813	Cluster-9748.27027,Cluster-9748.5359,Cluster-9748.44013,Cluster-9748.33382,Cluster-9748.33441,Cluster-9748.43827,Cluster-9748.47913,Cluster-9748.33380,Cluster-9748.32169,Cluster-9748.27025,Cluster-9748.47914,Cluster-9748.44015,Cluster-9748.21450,Cluster-9748.33381,Cluster-9748.27908,Cluster-9748.30425,Cluster-9748.33384,Cluster-9748.27024,Cluster-9748.44016,Cluster-9748.27529,Cluster-9748.44014,C…
GO:0004714	transmembrane receptor protein tyrosine kinase activity	molecular_function	0.028648	0.2394	9	10312	11	42813	Cluster-9748.26669,Cluster-9748.26670,Cluster-9748.24169,Cluster-9748.26668,Cluster-9748.19700,Cluster-9748.15327,Cluster-9748.33885,Cluster-9748.52363,Cluster-9748.20428
GO:0005750	mitochondrial respiratory chain complex III	cellular_component	0.028743	0.2394	9	10312	20	42813	Cluster-9748.5773,Cluster-9748.16320,Cluster-9748.25410,Cluster-9417.0,Cluster-4033.0,Cluster-9748.404,Cluster-9748.25409,Cluster-9748.51835,Cluster-20409.0
GO:0006122	mitochondrial electron transport, ubiquinol to cytochrome c	biological_process	0.028743	0.2394	9	10312	20	42813	Cluster-9748.25409,Cluster-9748.51835,Cluster-20409.0,Cluster-9748.25410,Cluster-9748.5773,Cluster-9748.16320,Cluster-4033.0,Cluster-9417.0,Cluster-9748.404
GO:0045275	respiratory chain complex III	cellular_component	0.028743	0.2394	9	10312	20	42813	Cluster-9748.25409,Cluster-9748.51835,Cluster-20409.0,Cluster-9748.16320,Cluster-9748.5773,Cluster-9748.25410,Cluster-9417.0,Cluster-4033.0,Cluster-9748.404
GO:0003674	molecular_function	molecular_function	0.028855	0.23994	8996	10312	36173	42813	Cluster-9748.60073,Cluster-9748.18148,Cluster-9748.57443,Cluster-9748.26752,Cluster-9748.32242,Cluster-9748.31930,Cluster-9748.30384,Cluster-9748.23202,Cluster-9748.9008,Cluster-9748.58480,Cluster-9748.27770,Cluster-7209.0,Cluster-9748.29340,Cluster-12570.0,Cluster-9748.51207,Cluster-9748.3359,Cluster-9748.31678,Cluster-21118.0,Cluster-9748.44222,Cluster-9748.21236,Cluster-12905.0,Cluster-4692.0,…
GO:0030286	dynein complex	cellular_component	0.029197	0.24238	57	10312	177	42813	Cluster-9748.61471,Cluster-9748.33043,Cluster-9748.5962,Cluster-9748.6192,Cluster-9748.32460,Cluster-9748.36582,Cluster-9748.55699,Cluster-9748.56029,Cluster-9748.4164,Cluster-9748.48637,Cluster-9748.57183,Cluster-9748.10634,Cluster-9748.61470,Cluster-9748.47261,Cluster-9748.34258,Cluster-9748.44222,Cluster-9748.55702,Cluster-9748.47837,Cluster-17331.0,Cluster-9748.53887,Cluster-9748.35016,Cluste…
GO:0006275	regulation of DNA replication	biological_process	0.029493	0.24444	33	10312	92	42813	Cluster-9748.56998,Cluster-9748.11224,Cluster-14698.0,Cluster-9252.0,Cluster-9748.56015,Cluster-9748.56014,Cluster-9748.3341,Cluster-3864.0,Cluster-11163.0,Cluster-9748.56999,Cluster-12802.0,Cluster-10373.0,Cluster-21727.0,Cluster-11997.1,Cluster-3343.0,Cluster-9748.59961,Cluster-9748.58456,Cluster-9748.38487,Cluster-9748.40659,Cluster-9748.40658,Cluster-7970.0,Cluster-1209.0,Cluster-9748.59960,C…
GO:0072329	monocarboxylic acid catabolic process	biological_process	0.029748	0.24486	12	10312	25	42813	Cluster-9748.33765,Cluster-11206.0,Cluster-9748.19916,Cluster-9748.15351,Cluster-4175.0,Cluster-22675.0,Cluster-12049.0,Cluster-9748.33761,Cluster-9748.53340,Cluster-9748.37889,Cluster-9748.13996,Cluster-9748.31461
GO:0046992	oxidoreductase activity, acting on X-H and Y-H to form an X-Y bond	molecular_function	0.029763	0.24486	2	10312	2	42813	Cluster-9748.39906,Cluster-10035.0
GO:0050485	oxidoreductase activity, acting on X-H and Y-H to form an X-Y bond, with a disulfide as acceptor	molecular_function	0.029763	0.24486	2	10312	2	42813	Cluster-9748.39906,Cluster-10035.0
GO:0044712	single-organism catabolic process	biological_process	0.029847	0.24486	201	10312	688	42813	Cluster-9748.44868,Cluster-11825.0,Cluster-9748.54146,Cluster-12808.4,Cluster-9748.54149,Cluster-22809.3,Cluster-9748.49182,Cluster-9748.38998,Cluster-9748.40103,Cluster-14175.6,Cluster-11825.1,Cluster-9748.1147,Cluster-22809.2,Cluster-9748.33761,Cluster-9748.30508,Cluster-9748.38974,Cluster-9748.6785,Cluster-9748.9399,Cluster-9748.45919,Cluster-9748.45917,Cluster-9748.5988,Cluster-9748.29908,Clu…
GO:0006073	cellular glucan metabolic process	biological_process	0.029859	0.24486	151	10312	460	42813	Cluster-9748.5429,Cluster-9748.60717,Cluster-13028.0,Cluster-9748.18370,Cluster-9748.33845,Cluster-9748.55444,Cluster-9748.28540,Cluster-9748.30620,Cluster-9748.2408,Cluster-9748.28543,Cluster-9748.40086,Cluster-9748.30504,Cluster-9748.12306,Cluster-9748.31284,Cluster-9748.34508,Cluster-3029.0,Cluster-9748.37676,Cluster-9748.32697,Cluster-15241.0,Cluster-11886.2,Cluster-9748.37162,Cluster-9748.41…
GO:0044042	glucan metabolic process	biological_process	0.029859	0.24486	151	10312	460	42813	Cluster-9748.27759,Cluster-2454.0,Cluster-9748.36742,Cluster-9748.28539,Cluster-9748.29903,Cluster-9748.32613,Cluster-9748.34509,Cluster-9748.38624,Cluster-9748.6870,Cluster-9748.18369,Cluster-11886.0,Cluster-9748.28158,Cluster-9748.28147,Cluster-17710.1,Cluster-9748.33694,Cluster-9748.29494,Cluster-9748.8717,Cluster-9748.32474,Cluster-24470.0,Cluster-11595.0,Cluster-9748.8483,Cluster-9748.30294,…
GO:0000287	magnesium ion binding	molecular_function	0.029882	0.24486	86	10312	284	42813	Cluster-9748.24658,Cluster-9748.52146,Cluster-9748.18229,Cluster-9748.18624,Cluster-9748.24671,Cluster-9748.33194,Cluster-18907.0,Cluster-11685.2,Cluster-14175.4,Cluster-11639.0,Cluster-9748.32911,Cluster-9748.5989,Cluster-9748.8659,Cluster-609.0,Cluster-2234.0,Cluster-9748.40661,Cluster-14125.1,Cluster-3761.0,Cluster-9748.59386,Cluster-18614.0,Cluster-9748.25839,Cluster-9748.3897,Cluster-4779.0,…
GO:0044218	other organism cell membrane	cellular_component	0.030204	0.2467	30	10312	89	42813	Cluster-9748.20393,Cluster-9748.25249,Cluster-9748.41369,Cluster-7346.0,Cluster-17315.0,Cluster-9748.19137,Cluster-13837.0,Cluster-12933.0,Cluster-9748.18520,Cluster-9748.12365,Cluster-9748.20257,Cluster-12933.7,Cluster-18755.0,Cluster-19395.0,Cluster-12933.9,Cluster-20987.0,Cluster-9748.35700,Cluster-9748.9117,Cluster-12507.0,Cluster-9748.25245,Cluster-9748.15473,Cluster-9748.25250,Cluster-17468…
GO:0044279	other organism membrane	cellular_component	0.030204	0.2467	30	10312	89	42813	Cluster-17468.1,Cluster-9748.35703,Cluster-9748.25245,Cluster-12507.0,Cluster-9748.25250,Cluster-9748.15473,Cluster-17315.2,Cluster-9748.48165,Cluster-9748.21272,Cluster-6002.0,Cluster-9748.22997,Cluster-9748.6982,Cluster-12933.9,Cluster-9748.35700,Cluster-9748.9117,Cluster-20987.0,Cluster-9748.12365,Cluster-12933.7,Cluster-9748.20257,Cluster-9748.18520,Cluster-19395.0,Cluster-18755.0,Cluster-974…
GO:0006265	DNA topological change	biological_process	0.030255	0.24672	42	10312	140	42813	Cluster-10399.1,Cluster-912.0,Cluster-14738.5,Cluster-1819.0,Cluster-9748.14673,Cluster-9748.10187,Cluster-1772.0,Cluster-2688.0,Cluster-8457.0,Cluster-9748.14675,Cluster-9748.31918,Cluster-9748.37824,Cluster-9748.60656,Cluster-9748.53666,Cluster-14738.3,Cluster-10660.0,Cluster-9009.0,Cluster-13480.0,Cluster-9748.14678,Cluster-9748.6034,Cluster-10399.0,Cluster-9706.0,Cluster-20630.0,Cluster-2866.…
GO:0046660	female sex differentiation	biological_process	0.030386	0.24739	18	10312	40	42813	Cluster-9748.28476,Cluster-9748.4486,Cluster-1614.0,Cluster-9748.9852,Cluster-9748.24873,Cluster-6735.0,Cluster-9748.35649,Cluster-9748.4485,Cluster-9748.4488,Cluster-9748.4481,Cluster-9748.35654,Cluster-9748.44722,Cluster-9748.4484,Cluster-9748.35650,Cluster-9748.7975,Cluster-9748.49270,Cluster-9748.47119,Cluster-9748.4479
GO:0009579	thylakoid	cellular_component	0.030586	0.24822	104	10312	331	42813	Cluster-9748.55627,Cluster-2666.0,Cluster-9748.19007,Cluster-9748.28195,Cluster-9748.34521,Cluster-9748.35717,Cluster-4925.0,Cluster-14289.3,Cluster-9748.16469,Cluster-9748.45485,Cluster-9748.23817,Cluster-9748.27317,Cluster-9748.52775,Cluster-9748.12148,Cluster-9748.4855,Cluster-9748.52401,Cluster-14289.5,Cluster-9748.34522,Cluster-9748.41371,Cluster-16135.0,Cluster-9748.39422,Cluster-9748.47987…
GO:0044436	thylakoid part	cellular_component	0.030586	0.24822	104	10312	331	42813	Cluster-9748.45982,Cluster-9748.55816,Cluster-10521.0,Cluster-9748.40513,Cluster-9748.44768,Cluster-9748.21068,Cluster-9748.39584,Cluster-9748.34519,Cluster-9748.7386,Cluster-9748.33901,Cluster-9748.58910,Cluster-9748.50060,Cluster-9748.45809,Cluster-9748.34465,Cluster-14289.2,Cluster-9748.42791,Cluster-9748.55626,Cluster-1785.0,Cluster-15251.1,Cluster-9748.28055,Cluster-9748.32990,Cluster-9748.3…
GO:0045005	DNA-dependent DNA replication maintenance of fidelity	biological_process	0.030654	0.24837	5	10312	7	42813	Cluster-9748.46747,Cluster-9748.46756,Cluster-23148.3,Cluster-9748.47210,Cluster-23148.4
GO:0010333	terpene synthase activity	molecular_function	0.030729	0.24858	9	10312	17	42813	Cluster-9748.43485,Cluster-9748.17576,Cluster-9748.8953,Cluster-9748.43484,Cluster-9748.43488,Cluster-9748.4411,Cluster-9748.8474,Cluster-9748.43487,Cluster-9748.4410
GO:0036442	hydrogen-exporting ATPase activity	molecular_function	0.030916	0.24969	18	10312	53	42813	Cluster-9748.32579,Cluster-9748.25357,Cluster-17155.1,Cluster-9748.53660,Cluster-9748.32361,Cluster-9748.33856,Cluster-9748.19941,Cluster-9748.22401,Cluster-9748.22402,Cluster-9748.41893,Cluster-9748.22970,Cluster-9748.41921,Cluster-16327.0,Cluster-11801.0,Cluster-9748.3087,Cluster-9748.33326,Cluster-11801.1,Cluster-9748.28473
GO:0015743	malate transport	biological_process	0.031008	0.24975	16	10312	48	42813	Cluster-9748.55699,Cluster-9748.55700,Cluster-9748.54279,Cluster-14580.3,Cluster-9748.5030,Cluster-9748.10634,Cluster-6872.0,Cluster-9748.56498,Cluster-9748.54278,Cluster-9748.55702,Cluster-9748.14089,Cluster-9748.55704,Cluster-9748.55703,Cluster-9748.25127,Cluster-9748.55701,Cluster-8654.0
GO:0003873	6-phosphofructo-2-kinase activity	molecular_function	0.031106	0.24975	13	10312	38	42813	Cluster-9748.11542,Cluster-9748.30865,Cluster-9748.11838,Cluster-9748.1113,Cluster-9748.32075,Cluster-14550.0,Cluster-16303.0,Cluster-9748.29951,Cluster-9748.53382,Cluster-9748.30028,Cluster-9748.11774,Cluster-9748.10821,Cluster-8785.0
GO:0043484	regulation of RNA splicing	biological_process	0.031266	0.24975	4	10312	6	42813	Cluster-9748.47663,Cluster-9194.0,Cluster-9748.24285,Cluster-3214.0
GO:0048024	regulation of mRNA splicing, via spliceosome	biological_process	0.031266	0.24975	4	10312	6	42813	Cluster-9748.24285,Cluster-3214.0,Cluster-9194.0,Cluster-9748.47663
GO:0050684	regulation of mRNA processing	biological_process	0.031266	0.24975	4	10312	6	42813	Cluster-3214.0,Cluster-9748.24285,Cluster-9194.0,Cluster-9748.47663
GO:1903311	regulation of mRNA metabolic process	biological_process	0.031266	0.24975	4	10312	6	42813	Cluster-9748.47663,Cluster-9194.0,Cluster-3214.0,Cluster-9748.24285
GO:0004013	adenosylhomocysteinase activity	molecular_function	0.031393	0.24975	7	10312	13	42813	Cluster-9748.31029,Cluster-9748.30854,Cluster-9748.30373,Cluster-9748.30834,Cluster-9748.27148,Cluster-9748.30266,Cluster-9748.27149
GO:0016801	hydrolase activity, acting on ether bonds	molecular_function	0.031393	0.24975	7	10312	13	42813	Cluster-9748.27149,Cluster-9748.30266,Cluster-9748.27148,Cluster-9748.30373,Cluster-9748.30834,Cluster-9748.31029,Cluster-9748.30854
GO:0016802	trialkylsulfonium hydrolase activity	molecular_function	0.031393	0.24975	7	10312	13	42813	Cluster-9748.30834,Cluster-9748.30373,Cluster-9748.30854,Cluster-9748.31029,Cluster-9748.30266,Cluster-9748.27149,Cluster-9748.27148
GO:0008238	exopeptidase activity	molecular_function	0.031416	0.24975	86	10312	293	42813	Cluster-9748.55701,Cluster-18950.0,Cluster-9748.38695,Cluster-9748.11277,Cluster-9748.56656,Cluster-9748.47011,Cluster-9748.51259,Cluster-9748.56498,Cluster-21993.0,Cluster-9748.235,Cluster-9748.5591,Cluster-9748.11273,Cluster-9748.30198,Cluster-9748.28133,Cluster-20412.0,Cluster-19478.0,Cluster-9748.29848,Cluster-9748.29504,Cluster-22995.0,Cluster-9748.57480,Cluster-16768.1,Cluster-6598.1,Cluste…
GO:0007224	smoothened signaling pathway	biological_process	0.031825	0.2526	15	10312	39	42813	Cluster-9748.23546,Cluster-15688.0,Cluster-9748.38753,Cluster-9748.38754,Cluster-21678.0,Cluster-9748.36263,Cluster-9748.23549,Cluster-1362.0,Cluster-9748.27014,Cluster-9748.14073,Cluster-9748.17172,Cluster-9748.24529,Cluster-9748.23550,Cluster-9748.38384,Cluster-11130.0
GO:0005618	cell wall	cellular_component	0.031924	0.25299	38	10312	135	42813	Cluster-24470.0,Cluster-7556.0,Cluster-20363.0,Cluster-9748.28822,Cluster-17710.1,Cluster-21971.1,Cluster-3632.0,Cluster-12477.0,Cluster-646.0,Cluster-9748.36742,Cluster-9332.0,Cluster-17121.1,Cluster-1693.0,Cluster-11886.0,Cluster-17710.0,Cluster-9748.32042,Cluster-281.0,Cluster-9748.18369,Cluster-9748.18370,Cluster-11886.1,Cluster-9748.12303,Cluster-9748.30794,Cluster-17371.0,Cluster-13028.0,Cl…
GO:0016616	oxidoreductase activity, acting on the CH-OH group of donors, NAD or NADP as acceptor	molecular_function	0.032044	0.25355	147	10312	536	42813	Cluster-9748.47520,Cluster-9748.4991,Cluster-9748.31939,Cluster-9748.9388,Cluster-9748.42947,Cluster-9748.29935,Cluster-9748.20891,Cluster-9748.28607,Cluster-9748.58848,Cluster-9748.31723,Cluster-9748.47266,Cluster-9748.46419,Cluster-9748.30834,Cluster-9748.33805,Cluster-9748.27850,Cluster-9748.30014,Cluster-9748.31497,Cluster-9748.29100,Cluster-9748.47521,Cluster-9748.36659,Cluster-9748.45529,Cl…
GO:0008134	transcription factor binding	molecular_function	0.032173	0.25417	149	10312	458	42813	Cluster-9748.23938,Cluster-9748.14965,Cluster-8677.0,Cluster-9748.4164,Cluster-11595.0,Cluster-9748.53877,Cluster-9748.57183,Cluster-9748.48637,Cluster-9748.17831,Cluster-9748.19300,Cluster-9748.35526,Cluster-9748.33043,Cluster-9748.6192,Cluster-9748.30632,Cluster-9748.11824,Cluster-9748.53306,Cluster-9748.34019,Cluster-9748.19707,Cluster-14750.0,Cluster-5757.0,Cluster-9748.17178,Cluster-9748.178…
GO:0005198	structural molecule activity	molecular_function	0.032358	0.25456	470	10312	1923	42813	Cluster-9748.55261,Cluster-9748.19414,Cluster-17331.0,Cluster-23295.7,Cluster-9748.29244,Cluster-9748.41935,Cluster-9748.29246,Cluster-617.0,Cluster-9748.11877,Cluster-9748.36108,Cluster-9748.51169,Cluster-9748.52691,Cluster-9748.28822,Cluster-9748.2127,Cluster-16212.7,Cluster-9748.34043,Cluster-9748.5962,Cluster-9748.21007,Cluster-1172.0,Cluster-9748.165,Cluster-9748.53366,Cluster-23295.6,Cluste…
GO:0033313	meiotic cell cycle checkpoint	biological_process	0.032574	0.25456	3	10312	4	42813	Cluster-9748.54164,Cluster-3450.0,Cluster-9748.6444
GO:0040020	regulation of meiotic nuclear division	biological_process	0.032574	0.25456	3	10312	4	42813	Cluster-9748.54164,Cluster-3450.0,Cluster-9748.6444
GO:0045835	negative regulation of meiotic nuclear division	biological_process	0.032574	0.25456	3	10312	4	42813	Cluster-3450.0,Cluster-9748.6444,Cluster-9748.54164
GO:0051445	regulation of meiotic cell cycle	biological_process	0.032574	0.25456	3	10312	4	42813	Cluster-9748.6444,Cluster-3450.0,Cluster-9748.54164
GO:0051447	negative regulation of meiotic cell cycle	biological_process	0.032574	0.25456	3	10312	4	42813	Cluster-9748.54164,Cluster-3450.0,Cluster-9748.6444
GO:0051598	meiotic recombination checkpoint	biological_process	0.032574	0.25456	3	10312	4	42813	Cluster-9748.54164,Cluster-3450.0,Cluster-9748.6444
GO:0046933	proton-transporting ATP synthase activity, rotational mechanism	molecular_function	0.033123	0.25823	14	10312	33	42813	Cluster-9748.28473,Cluster-11801.1,Cluster-9748.22401,Cluster-9748.43948,Cluster-9748.19941,Cluster-17155.1,Cluster-9748.53660,Cluster-11801.0,Cluster-9748.3087,Cluster-9748.41921,Cluster-16327.0,Cluster-9748.22970,Cluster-9748.22402,Cluster-9748.41893
GO:0009642	response to light intensity	biological_process	0.033146	0.25823	3	10312	3	42813	Cluster-9748.52479,Cluster-9748.7120,Cluster-9748.35526
GO:0015321	sodium-dependent phosphate transmembrane transporter activity	molecular_function	0.033284	0.25851	9	10312	17	42813	Cluster-20541.0,Cluster-17909.1,Cluster-20541.2,Cluster-22834.5,Cluster-17909.0,Cluster-1347.0,Cluster-17909.3,Cluster-22074.0,Cluster-8487.0
GO:0044341	sodium-dependent phosphate transport	biological_process	0.033284	0.25851	9	10312	17	42813	Cluster-20541.0,Cluster-17909.1,Cluster-20541.2,Cluster-22834.5,Cluster-1347.0,Cluster-17909.0,Cluster-17909.3,Cluster-22074.0,Cluster-8487.0
GO:0043604	amide biosynthetic process	biological_process	0.03381	0.26215	559	10312	2269	42813	Cluster-9748.23389,Cluster-9748.10968,Cluster-20697.0,Cluster-9748.20511,Cluster-9748.25410,Cluster-16266.0,Cluster-9748.8134,Cluster-9748.53109,Cluster-18024.0,Cluster-23317.1,Cluster-9748.51094,Cluster-24465.3,Cluster-9748.28691,Cluster-9748.10192,Cluster-9748.56524,Cluster-9748.17227,Cluster-9748.33601,Cluster-9748.1963,Cluster-9748.42999,Cluster-9748.12161,Cluster-9748.47789,Cluster-4149.1,Cl…
GO:0034061	DNA polymerase activity	molecular_function	0.033857	0.26215	78	10312	248	42813	Cluster-9748.12131,Cluster-9748.33396,Cluster-9748.30656,Cluster-9748.44431,Cluster-9748.6469,Cluster-9748.22242,Cluster-9748.25029,Cluster-9748.50742,Cluster-9748.3753,Cluster-9748.30523,Cluster-9748.44633,Cluster-9748.45658,Cluster-14463.0,Cluster-9748.51294,Cluster-9748.25341,Cluster-17888.3,Cluster-9748.3347,Cluster-13062.3,Cluster-9748.8611,Cluster-18612.0,Cluster-9748.12130,Cluster-9748.432…
GO:0046488	phosphatidylinositol metabolic process	biological_process	0.033977	0.26215	99	10312	295	42813	Cluster-10684.0,Cluster-9748.19145,Cluster-14094.3,Cluster-9748.500,Cluster-14094.1,Cluster-9748.17089,Cluster-21326.6,Cluster-9748.9204,Cluster-14094.5,Cluster-21326.13,Cluster-9748.49025,Cluster-9748.44222,Cluster-9748.9210,Cluster-22002.0,Cluster-9748.4338,Cluster-9748.57443,Cluster-9748.37779,Cluster-9748.17082,Cluster-21326.11,Cluster-9748.39417,Cluster-9748.8346,Cluster-9748.52669,Cluster-2…
GO:0019538	protein metabolic process	biological_process	0.033978	0.26215	2137	10312	8224	42813	Cluster-23644.0,Cluster-9748.4802,Cluster-9748.3494,Cluster-9748.49796,Cluster-9748.58020,Cluster-9748.20480,Cluster-9584.0,Cluster-6035.5,Cluster-9748.33566,Cluster-14750.0,Cluster-9748.46202,Cluster-9748.22576,Cluster-9748.26298,Cluster-9748.36985,Cluster-9748.12548,Cluster-9748.41588,Cluster-9748.10832,Cluster-9748.13596,Cluster-9748.40488,Cluster-10684.0,Cluster-16483.0,Cluster-9748.17082,Clu…
GO:0046907	intracellular transport	biological_process	0.034019	0.26215	555	10312	1890	42813	Cluster-9748.47701,Cluster-9748.14719,Cluster-9748.26542,Cluster-22483.1,Cluster-9748.47432,Cluster-9748.1398,Cluster-9748.45130,Cluster-9748.20984,Cluster-9748.16675,Cluster-9748.45713,Cluster-9748.2126,Cluster-14289.1,Cluster-23295.1,Cluster-5147.0,Cluster-9748.20987,Cluster-9748.52914,Cluster-5348.0,Cluster-9748.7223,Cluster-9748.45554,Cluster-9748.10908,Cluster-21326.0,Cluster-9748.50955,Clus…
GO:0017076	purine nucleotide binding	molecular_function	0.034212	0.26215	1778	10312	6171	42813	Cluster-9748.28386,Cluster-17520.0,Cluster-17909.3,Cluster-9748.36458,Cluster-9046.0,Cluster-9748.29910,Cluster-9748.59618,Cluster-9748.34764,Cluster-9748.17385,Cluster-20379.0,Cluster-9748.48705,Cluster-9748.47883,Cluster-9748.39520,Cluster-9748.18761,Cluster-9748.29909,Cluster-9748.57827,Cluster-12679.1,Cluster-16299.0,Cluster-13508.0,Cluster-16769.0,Cluster-18024.5,Cluster-9748.49070,Cluster-9…
GO:0010024	phytochromobilin biosynthetic process	biological_process	0.034219	0.26215	9	10312	18	42813	Cluster-20406.0,Cluster-9748.52533,Cluster-9748.44246,Cluster-9748.16089,Cluster-9748.9165,Cluster-15086.4,Cluster-15086.1,Cluster-9748.16088,Cluster-15086.2
GO:0016636	oxidoreductase activity, acting on the CH-CH group of donors, iron-sulfur protein as acceptor	molecular_function	0.034219	0.26215	9	10312	18	42813	Cluster-15086.2,Cluster-9748.16088,Cluster-15086.4,Cluster-9748.9165,Cluster-15086.1,Cluster-20406.0,Cluster-9748.16089,Cluster-9748.44246,Cluster-9748.52533
GO:0051202	phytochromobilin metabolic process	biological_process	0.034219	0.26215	9	10312	18	42813	Cluster-15086.1,Cluster-9748.9165,Cluster-15086.4,Cluster-9748.52533,Cluster-9748.44246,Cluster-9748.16089,Cluster-20406.0,Cluster-15086.2,Cluster-9748.16088
GO:0003333	amino acid transmembrane transport	biological_process	0.03496	0.26743	34	10312	97	42813	Cluster-6588.0,Cluster-9748.33356,Cluster-9748.29484,Cluster-2991.0,Cluster-9748.27843,Cluster-9748.34167,Cluster-9748.40448,Cluster-9748.2006,Cluster-9748.35170,Cluster-9748.27039,Cluster-9748.35090,Cluster-6773.0,Cluster-9748.25902,Cluster-9748.30508,Cluster-9748.27842,Cluster-9748.30590,Cluster-9748.37742,Cluster-9748.29908,Cluster-9748.27040,Cluster-9748.27844,Cluster-9748.25640,Cluster-9748.…
GO:0016298	lipase activity	molecular_function	0.035227	0.26885	17	10312	44	42813	Cluster-9748.10419,Cluster-9748.28933,Cluster-9748.10416,Cluster-9748.4499,Cluster-9748.4410,Cluster-9748.4411,Cluster-13404.0,Cluster-11825.1,Cluster-7578.0,Cluster-9748.28381,Cluster-9748.50176,Cluster-9748.59584,Cluster-11825.3,Cluster-9748.34450,Cluster-11825.2,Cluster-11825.0,Cluster-9748.28382
GO:0004348	glucosylceramidase activity	molecular_function	0.035253	0.26885	8	10312	15	42813	Cluster-9748.33356,Cluster-9748.50436,Cluster-9748.32373,Cluster-9748.51144,Cluster-9748.29908,Cluster-9748.50443,Cluster-9748.50441,Cluster-9748.30511
GO:0010959	regulation of metal ion transport	biological_process	0.036077	0.27409	7	10312	16	42813	Cluster-23179.0,Cluster-9748.37202,Cluster-9748.7792,Cluster-9748.14000,Cluster-9748.41868,Cluster-9748.32905,Cluster-9748.29486
GO:0043269	regulation of ion transport	biological_process	0.036077	0.27409	7	10312	16	42813	Cluster-9748.37202,Cluster-23179.0,Cluster-9748.14000,Cluster-9748.7792,Cluster-9748.32905,Cluster-9748.41868,Cluster-9748.29486
GO:0071804	cellular potassium ion transport	biological_process	0.036156	0.27409	22	10312	56	42813	Cluster-9748.7792,Cluster-9748.41868,Cluster-9748.10212,Cluster-9748.23651,Cluster-9748.10210,Cluster-9748.28843,Cluster-9748.29895,Cluster-9748.14000,Cluster-9748.10208,Cluster-9748.23649,Cluster-9748.49917,Cluster-9748.23470,Cluster-10864.0,Cluster-9748.10209,Cluster-9748.10206,Cluster-9748.10211,Cluster-9748.23471,Cluster-9748.10207,Cluster-1190.0,Cluster-9748.29882,Cluster-9748.37202,Cluster-…
GO:0071805	potassium ion transmembrane transport	biological_process	0.036156	0.27409	22	10312	56	42813	Cluster-9748.28843,Cluster-9748.29895,Cluster-9748.7792,Cluster-9748.41868,Cluster-9748.10212,Cluster-9748.23651,Cluster-9748.10210,Cluster-9748.49917,Cluster-10864.0,Cluster-9748.23470,Cluster-9748.14000,Cluster-9748.10208,Cluster-9748.23649,Cluster-9748.23471,Cluster-9748.10209,Cluster-9748.10206,Cluster-9748.10211,Cluster-9748.37202,Cluster-9748.28844,Cluster-9748.10207,Cluster-1190.0,Cluster-…
GO:0022626	cytosolic ribosome	cellular_component	0.036265	0.27451	4	10312	11	42813	Cluster-9748.24497,Cluster-9748.26037,Cluster-9748.16322,Cluster-9748.11776
GO:0009066	aspartate family amino acid metabolic process	biological_process	0.036574	0.27545	100	10312	345	42813	Cluster-874.0,Cluster-9748.60075,Cluster-23644.1,Cluster-9748.37902,Cluster-9748.21458,Cluster-22809.6,Cluster-9748.38050,Cluster-9748.60073,Cluster-9748.31081,Cluster-9748.30266,Cluster-9748.32426,Cluster-9748.49814,Cluster-22809.4,Cluster-9748.43801,Cluster-9748.24330,Cluster-9748.28980,Cluster-9748.47201,Cluster-9748.35383,Cluster-9748.55335,Cluster-9748.36659,Cluster-9748.41274,Cluster-9748.5…
GO:0051129	negative regulation of cellular component organization	biological_process	0.036681	0.27545	26	10312	74	42813	Cluster-9748.42716,Cluster-9748.23963,Cluster-9748.32276,Cluster-9748.23964,Cluster-9748.56617,Cluster-9748.39314,Cluster-9748.45428,Cluster-9748.24352,Cluster-965.0,Cluster-9748.6444,Cluster-9748.52131,Cluster-9748.12047,Cluster-9748.50327,Cluster-9748.40340,Cluster-9748.10023,Cluster-9748.15397,Cluster-9748.10492,Cluster-3450.0,Cluster-17452.0,Cluster-7503.0,Cluster-9748.52133,Cluster-9748.9399…
GO:0005685	U1 snRNP	cellular_component	0.036716	0.27545	7	10312	19	42813	Cluster-18831.0,Cluster-19681.0,Cluster-14124.0,Cluster-7617.0,Cluster-19681.1,Cluster-19681.2,Cluster-18689.0
GO:0006376	mRNA splice site selection	biological_process	0.036716	0.27545	7	10312	19	42813	Cluster-18689.0,Cluster-19681.2,Cluster-7617.0,Cluster-14124.0,Cluster-19681.1,Cluster-19681.0,Cluster-18831.0
GO:0030532	small nuclear ribonucleoprotein complex	cellular_component	0.036716	0.27545	7	10312	19	42813	Cluster-7617.0,Cluster-14124.0,Cluster-19681.1,Cluster-18689.0,Cluster-19681.2,Cluster-18831.0,Cluster-19681.0
GO:0097525	spliceosomal snRNP complex	cellular_component	0.036716	0.27545	7	10312	19	42813	Cluster-19681.2,Cluster-18689.0,Cluster-7617.0,Cluster-14124.0,Cluster-19681.1,Cluster-19681.0,Cluster-18831.0
GO:0010277	chlorophyllide a oxygenase [overall] activity	molecular_function	0.036965	0.27691	7	10312	14	42813	Cluster-9748.28081,Cluster-9748.28760,Cluster-9748.21295,Cluster-9748.21733,Cluster-9748.28759,Cluster-9748.20541,Cluster-9748.25013
GO:0016790	thiolester hydrolase activity	molecular_function	0.037065	0.27725	6	10312	12	42813	Cluster-13075.0,Cluster-21206.0,Cluster-21206.2,Cluster-9748.27677,Cluster-21206.3,Cluster-9748.43792
GO:0001775	cell activation	biological_process	0.037549	0.28045	36	10312	115	42813	Cluster-9748.27844,Cluster-9748.27040,Cluster-9748.35218,Cluster-9748.40377,Cluster-9748.42900,Cluster-9748.20311,Cluster-9748.6191,Cluster-9748.26044,Cluster-9748.25640,Cluster-9748.55966,Cluster-9748.35245,Cluster-9748.36847,Cluster-9748.57480,Cluster-9748.33148,Cluster-9748.11835,Cluster-16659.0,Cluster-13555.0,Cluster-9748.3288,Cluster-9748.27039,Cluster-9748.58417,Cluster-21620.0,Cluster-974…
GO:0006063	uronic acid metabolic process	biological_process	0.037872	0.28057	5	10312	7	42813	Cluster-4175.0,Cluster-22675.0,Cluster-9748.13996,Cluster-11206.0,Cluster-12049.0
GO:0006064	glucuronate catabolic process	biological_process	0.037872	0.28057	5	10312	7	42813	Cluster-12049.0,Cluster-11206.0,Cluster-9748.13996,Cluster-4175.0,Cluster-22675.0
GO:0008927	mannonate dehydratase activity	molecular_function	0.037872	0.28057	5	10312	7	42813	Cluster-11206.0,Cluster-12049.0,Cluster-22675.0,Cluster-4175.0,Cluster-9748.13996
GO:0019585	glucuronate metabolic process	biological_process	0.037872	0.28057	5	10312	7	42813	Cluster-4175.0,Cluster-22675.0,Cluster-9748.13996,Cluster-11206.0,Cluster-12049.0
GO:0019199	transmembrane receptor protein kinase activity	molecular_function	0.037926	0.28057	17	10312	34	42813	Cluster-9748.48076,Cluster-9748.32006,Cluster-9748.26670,Cluster-9748.43455,Cluster-9748.52638,Cluster-9748.33885,Cluster-9748.44059,Cluster-9748.19700,Cluster-9748.15327,Cluster-9748.26668,Cluster-9748.24169,Cluster-9748.26669,Cluster-9748.37392,Cluster-9748.20428,Cluster-9748.52363,Cluster-9748.57827,Cluster-9748.19738
GO:0006471	protein ADP-ribosylation	biological_process	0.037943	0.28057	16	10312	30	42813	Cluster-2817.3,Cluster-2817.9,Cluster-2401.0,Cluster-9496.0,Cluster-2817.8,Cluster-2817.0,Cluster-2817.2,Cluster-2817.10,Cluster-9748.61718,Cluster-14750.0,Cluster-2817.7,Cluster-23655.0,Cluster-9748.5335,Cluster-2817.4,Cluster-2817.1,Cluster-1233.0
GO:0006261	DNA-dependent DNA replication	biological_process	0.037952	0.28057	94	10312	335	42813	Cluster-9748.17264,Cluster-1772.0,Cluster-9748.48104,Cluster-9748.17265,Cluster-449.0,Cluster-9748.30528,Cluster-9748.16194,Cluster-9748.51896,Cluster-9748.15879,Cluster-9748.35116,Cluster-9748.46756,Cluster-9748.46593,Cluster-9748.27384,Cluster-9748.12546,Cluster-9748.22379,Cluster-9748.14417,Cluster-13020.2,Cluster-9748.46836,Cluster-9748.15880,Cluster-9748.47209,Cluster-9748.41289,Cluster-9748…
GO:0034357	photosynthetic membrane	cellular_component	0.038016	0.28063	92	10312	291	42813	Cluster-9748.44887,Cluster-9748.27384,Cluster-9748.21069,Cluster-9748.19708,Cluster-9748.33775,Cluster-9748.29554,Cluster-9748.45696,Cluster-9748.30116,Cluster-9748.28530,Cluster-9748.56783,Cluster-16454.0,Cluster-9748.33457,Cluster-9748.26448,Cluster-9748.23346,Cluster-9748.19770,Cluster-18699.1,Cluster-9748.18504,Cluster-9748.51693,Cluster-9748.26129,Cluster-17762.0,Cluster-9748.8168,Cluster-97…
GO:0008762	UDP-N-acetylmuramate dehydrogenase activity	molecular_function	0.038325	0.2825	3	10312	4	42813	Cluster-9748.43995,Cluster-9748.2480,Cluster-9748.4138
GO:0071944	cell periphery	cellular_component	0.038419	0.28278	354	10312	1260	42813	Cluster-3632.0,Cluster-9748.34044,Cluster-9748.34266,Cluster-9748.8486,Cluster-9748.46976,Cluster-9748.41752,Cluster-9748.53762,Cluster-9748.28822,Cluster-9748.34043,Cluster-9748.59866,Cluster-9748.5962,Cluster-7629.0,Cluster-9748.32042,Cluster-17710.0,Cluster-9748.11516,Cluster-9748.23563,Cluster-19306.0,Cluster-9748.10422,Cluster-9748.21707,Cluster-9748.34265,Cluster-9748.4660,Cluster-9748.7153…
GO:0006457	protein folding	biological_process	0.038482	0.28284	94	10312	327	42813	Cluster-9748.33898,Cluster-22669.0,Cluster-9748.51094,Cluster-9748.23382,Cluster-9748.16186,Cluster-9748.28055,Cluster-9748.60484,Cluster-9748.53109,Cluster-8238.0,Cluster-13705.0,Cluster-9748.20328,Cluster-9748.56760,Cluster-9748.33901,Cluster-9748.38463,Cluster-9748.23223,Cluster-9748.40377,Cluster-7988.1,Cluster-9748.17521,Cluster-11994.1,Cluster-9748.12033,Cluster-9748.8052,Cluster-9748.53110…
GO:0007586	digestion	biological_process	0.038654	0.28339	14	10312	32	42813	Cluster-9748.30508,Cluster-9748.34473,Cluster-9748.29910,Cluster-9748.43198,Cluster-9748.33356,Cluster-9748.30177,Cluster-9748.29908,Cluster-9748.45917,Cluster-3885.0,Cluster-9748.30511,Cluster-9748.45919,Cluster-9748.29909,Cluster-9748.6785,Cluster-9748.32373
GO:0009147	pyrimidine nucleoside triphosphate metabolic process	biological_process	0.03867	0.28339	17	10312	69	42813	Cluster-9748.39701,Cluster-9748.57348,Cluster-9748.39696,Cluster-9748.18604,Cluster-9487.0,Cluster-9748.36402,Cluster-9748.39707,Cluster-9748.39700,Cluster-9748.39705,Cluster-9748.49454,Cluster-9748.37385,Cluster-9748.11410,Cluster-9748.24208,Cluster-9748.39693,Cluster-9748.24191,Cluster-9748.21240,Cluster-9748.45494
GO:0065003	macromolecular complex assembly	biological_process	0.038935	0.28493	214	10312	763	42813	Cluster-9748.39307,Cluster-9748.3519,Cluster-9748.13916,Cluster-9748.1300,Cluster-9748.19216,Cluster-9748.13015,Cluster-9748.10492,Cluster-18689.0,Cluster-9748.17178,Cluster-18831.0,Cluster-14124.0,Cluster-17627.0,Cluster-9748.56498,Cluster-9748.37011,Cluster-9748.53016,Cluster-9748.1963,Cluster-16344.1,Cluster-9748.3392,Cluster-9748.55869,Cluster-9748.55966,Cluster-9748.33581,Cluster-9748.55704,…
GO:0015098	molybdate ion transmembrane transporter activity	molecular_function	0.039323	0.28693	12	10312	36	42813	Cluster-8719.0,Cluster-9748.21595,Cluster-23771.0,Cluster-1172.0,Cluster-23295.1,Cluster-9748.26186,Cluster-617.0,Cluster-23295.5,Cluster-9748.15285,Cluster-23295.2,Cluster-9748.30673,Cluster-16346.0
GO:0015689	molybdate ion transport	biological_process	0.039323	0.28693	12	10312	36	42813	Cluster-23771.0,Cluster-23295.1,Cluster-1172.0,Cluster-8719.0,Cluster-9748.21595,Cluster-23295.2,Cluster-9748.15285,Cluster-16346.0,Cluster-9748.30673,Cluster-9748.26186,Cluster-617.0,Cluster-23295.5
GO:0019354	siroheme biosynthetic process	biological_process	0.039529	0.28705	21	10312	49	42813	Cluster-9748.29454,Cluster-9748.33813,Cluster-9748.33806,Cluster-9748.31029,Cluster-9748.31667,Cluster-9748.29986,Cluster-9748.49814,Cluster-9748.29693,Cluster-9748.31087,Cluster-9748.36659,Cluster-9748.28425,Cluster-9748.29453,Cluster-9748.30373,Cluster-9748.38050,Cluster-9748.32735,Cluster-9748.29449,Cluster-9748.30266,Cluster-9748.30854,Cluster-9748.30834,Cluster-9748.28426,Cluster-9748.51458
GO:0043115	precorrin-2 dehydrogenase activity	molecular_function	0.039529	0.28705	21	10312	49	42813	Cluster-9748.29453,Cluster-9748.30373,Cluster-9748.32735,Cluster-9748.29449,Cluster-9748.30266,Cluster-9748.38050,Cluster-9748.30834,Cluster-9748.28426,Cluster-9748.30854,Cluster-9748.51458,Cluster-9748.33813,Cluster-9748.33806,Cluster-9748.29454,Cluster-9748.31029,Cluster-9748.29986,Cluster-9748.31667,Cluster-9748.49814,Cluster-9748.29693,Cluster-9748.31087,Cluster-9748.28425,Cluster-9748.36659
GO:0046156	siroheme metabolic process	biological_process	0.039529	0.28705	21	10312	49	42813	Cluster-9748.51458,Cluster-9748.28426,Cluster-9748.30834,Cluster-9748.30854,Cluster-9748.30266,Cluster-9748.32735,Cluster-9748.29449,Cluster-9748.38050,Cluster-9748.30373,Cluster-9748.29453,Cluster-9748.36659,Cluster-9748.28425,Cluster-9748.31087,Cluster-9748.29693,Cluster-9748.49814,Cluster-9748.29986,Cluster-9748.31667,Cluster-9748.31029,Cluster-9748.33813,Cluster-9748.29454,Cluster-9748.33806
GO:1903825	organic acid transmembrane transport	biological_process	0.039566	0.28705	34	10312	98	42813	Cluster-9748.25640,Cluster-9748.32373,Cluster-9748.26044,Cluster-6814.0,Cluster-9748.27040,Cluster-9748.27844,Cluster-9748.39611,Cluster-9748.29909,Cluster-9748.33148,Cluster-9748.49509,Cluster-9748.39612,Cluster-9748.30511,Cluster-9748.35245,Cluster-9748.18892,Cluster-9748.29910,Cluster-9748.18891,Cluster-9748.34167,Cluster-9748.40448,Cluster-9748.2006,Cluster-9748.35170,Cluster-9748.27039,Clust…
GO:0044769	ATPase activity, coupled to transmembrane movement of ions, rotational mechanism	molecular_function	0.039704	0.2874	19	10312	58	42813	Cluster-9748.33326,Cluster-9748.28473,Cluster-11801.1,Cluster-9748.22402,Cluster-9748.41893,Cluster-9748.22970,Cluster-9748.41921,Cluster-16327.0,Cluster-11801.0,Cluster-9748.3087,Cluster-9748.53660,Cluster-17155.1,Cluster-9748.32361,Cluster-9748.43948,Cluster-9748.33856,Cluster-9748.19941,Cluster-9748.22401,Cluster-9748.25357,Cluster-9748.32579
GO:0018966	styrene metabolic process	biological_process	0.039948	0.2874	10	10312	21	42813	Cluster-9748.45116,Cluster-9748.12303,Cluster-9748.30384,Cluster-9748.57977,Cluster-9748.16922,Cluster-9748.57975,Cluster-9748.57978,Cluster-9748.26579,Cluster-9748.15212,Cluster-9748.33752
GO:0042207	styrene catabolic process	biological_process	0.039948	0.2874	10	10312	21	42813	Cluster-9748.26579,Cluster-9748.15212,Cluster-9748.33752,Cluster-9748.57975,Cluster-9748.57978,Cluster-9748.16922,Cluster-9748.30384,Cluster-9748.57977,Cluster-9748.45116,Cluster-9748.12303
GO:1900673	olefin metabolic process	biological_process	0.039948	0.2874	10	10312	21	42813	Cluster-9748.33752,Cluster-9748.15212,Cluster-9748.26579,Cluster-9748.57978,Cluster-9748.57975,Cluster-9748.16922,Cluster-9748.12303,Cluster-9748.45116,Cluster-9748.57977,Cluster-9748.30384
GO:0004616	phosphogluconate dehydrogenase (decarboxylating) activity	molecular_function	0.040011	0.2874	28	10312	80	42813	Cluster-9748.52366,Cluster-9748.14443,Cluster-9748.30639,Cluster-9748.52369,Cluster-9748.52370,Cluster-9748.43799,Cluster-9748.32426,Cluster-9748.30266,Cluster-9748.32735,Cluster-9748.3799,Cluster-9748.30834,Cluster-9748.43800,Cluster-23003.1,Cluster-9748.10476,Cluster-9748.31723,Cluster-9748.30663,Cluster-9748.30337,Cluster-9748.19177,Cluster-9748.20891,Cluster-9748.10477,Cluster-9748.3798,Clust…
GO:0019520	aldonic acid metabolic process	biological_process	0.040011	0.2874	28	10312	80	42813	Cluster-23003.0,Cluster-9748.36659,Cluster-9748.39232,Cluster-9748.52375,Cluster-9748.24330,Cluster-9748.3798,Cluster-9748.43801,Cluster-9748.49814,Cluster-9748.20891,Cluster-9748.10477,Cluster-9748.19177,Cluster-9748.30663,Cluster-9748.30337,Cluster-9748.31723,Cluster-9748.10476,Cluster-9748.43800,Cluster-23003.1,Cluster-9748.30834,Cluster-9748.3799,Cluster-9748.32426,Cluster-9748.52370,Cluster-…
GO:0019521	D-gluconate metabolic process	biological_process	0.040011	0.2874	28	10312	80	42813	Cluster-9748.20891,Cluster-9748.10477,Cluster-9748.19177,Cluster-9748.30663,Cluster-9748.30337,Cluster-23003.0,Cluster-9748.36659,Cluster-9748.39232,Cluster-9748.52375,Cluster-9748.24330,Cluster-9748.3798,Cluster-9748.43801,Cluster-9748.49814,Cluster-9748.52370,Cluster-9748.32426,Cluster-9748.43799,Cluster-9748.30266,Cluster-9748.32735,Cluster-9748.52366,Cluster-9748.30639,Cluster-9748.14443,Clus…
GO:0009617	response to bacterium	biological_process	0.040483	0.28975	48	10312	131	42813	Cluster-11489.1,Cluster-9748.29671,Cluster-9748.19137,Cluster-9748.14681,Cluster-9748.13543,Cluster-9748.16577,Cluster-9748.57177,Cluster-19395.0,Cluster-9748.15993,Cluster-6124.0,Cluster-9748.25449,Cluster-9748.30798,Cluster-12933.7,Cluster-9748.48654,Cluster-9748.27780,Cluster-12933.9,Cluster-9748.48655,Cluster-9748.38766,Cluster-9748.7519,Cluster-9748.16576,Cluster-9748.28142,Cluster-6002.0,Cl…
GO:0042742	defense response to bacterium	biological_process	0.040483	0.28975	48	10312	131	42813	Cluster-9748.25449,Cluster-9748.30798,Cluster-12933.7,Cluster-9748.57177,Cluster-19395.0,Cluster-9748.15993,Cluster-6124.0,Cluster-9748.14681,Cluster-9748.13543,Cluster-9748.16577,Cluster-11489.1,Cluster-9748.29671,Cluster-9748.19137,Cluster-9748.15994,Cluster-9748.29102,Cluster-6002.0,Cluster-9748.27780,Cluster-12933.9,Cluster-9748.48655,Cluster-9748.38766,Cluster-9748.7519,Cluster-9748.28142,Cl…
GO:0006023	aminoglycan biosynthetic process	biological_process	0.040509	0.28975	39	10312	103	42813	Cluster-9748.31597,Cluster-9748.1433,Cluster-7209.0,Cluster-9748.23169,Cluster-9748.55702,Cluster-9748.31465,Cluster-9748.22179,Cluster-21344.0,Cluster-9748.19147,Cluster-9748.8955,Cluster-9748.1431,Cluster-9748.11837,Cluster-9748.29118,Cluster-24331.4,Cluster-24331.2,Cluster-9748.17044,Cluster-9748.1432,Cluster-9748.32774,Cluster-23240.0,Cluster-9748.61207,Cluster-9748.55699,Cluster-9748.7573,Cl…
GO:0006029	proteoglycan metabolic process	biological_process	0.040626	0.28976	13	10312	27	42813	Cluster-21344.0,Cluster-9748.38950,Cluster-9748.1431,Cluster-9748.22179,Cluster-9748.61207,Cluster-9748.1430,Cluster-9748.32200,Cluster-9748.32774,Cluster-9748.1432,Cluster-9748.23169,Cluster-9748.27641,Cluster-9748.1433,Cluster-9748.31597
GO:0030166	proteoglycan biosynthetic process	biological_process	0.040626	0.28976	13	10312	27	42813	Cluster-9748.1430,Cluster-9748.32200,Cluster-9748.32774,Cluster-9748.1432,Cluster-9748.23169,Cluster-9748.27641,Cluster-9748.1433,Cluster-9748.31597,Cluster-21344.0,Cluster-9748.38950,Cluster-9748.1431,Cluster-9748.22179,Cluster-9748.61207
GO:0042277	peptide binding	molecular_function	0.040955	0.2917	9	10312	25	42813	Cluster-9748.29340,Cluster-9748.22733,Cluster-9748.33371,Cluster-9748.43436,Cluster-20018.0,Cluster-9748.48595,Cluster-9748.43686,Cluster-9748.34820,Cluster-9748.56507
GO:0003899	DNA-directed RNA polymerase activity	molecular_function	0.041178	0.29287	131	10312	476	42813	Cluster-9748.6912,Cluster-9748.44589,Cluster-9748.20944,Cluster-13480.0,Cluster-9748.51451,Cluster-9748.30528,Cluster-9748.48300,Cluster-9748.40403,Cluster-9748.39724,Cluster-11784.3,Cluster-9748.39726,Cluster-9748.59895,Cluster-9748.55770,Cluster-15953.0,Cluster-9748.36498,Cluster-9748.13001,Cluster-9748.54009,Cluster-9748.51100,Cluster-9748.7274,Cluster-9748.27241,Cluster-9748.52086,Cluster-974…
GO:0016071	mRNA metabolic process	biological_process	0.041432	0.29427	153	10312	542	42813	Cluster-9748.15691,Cluster-9748.47119,Cluster-9748.7975,Cluster-9748.35418,Cluster-9748.23238,Cluster-9748.53136,Cluster-9748.23253,Cluster-9748.47210,Cluster-9748.10201,Cluster-9748.29780,Cluster-9748.23246,Cluster-9748.19245,Cluster-9748.13071,Cluster-21642.0,Cluster-13300.0,Cluster-9748.3607,Cluster-9748.17807,Cluster-9748.16255,Cluster-15566.0,Cluster-9748.53134,Cluster-19649.2,Cluster-9748.2…
GO:0006213	pyrimidine nucleoside metabolic process	biological_process	0.042034	0.29813	18	10312	69	42813	Cluster-9748.39696,Cluster-9748.57348,Cluster-9748.39701,Cluster-9748.39707,Cluster-9748.36402,Cluster-9487.0,Cluster-9748.18604,Cluster-9748.49454,Cluster-9748.31774,Cluster-9748.39705,Cluster-9748.39700,Cluster-9748.45494,Cluster-9748.21240,Cluster-9748.24191,Cluster-9748.39693,Cluster-9748.24208,Cluster-9748.11410,Cluster-9748.37385
GO:0046474	glycerophospholipid biosynthetic process	biological_process	0.042631	0.30193	53	10312	164	42813	Cluster-9748.47147,Cluster-9748.51162,Cluster-9748.17086,Cluster-9748.51631,Cluster-14119.0,Cluster-9748.19455,Cluster-9748.56334,Cluster-15204.0,Cluster-9748.54572,Cluster-9748.44172,Cluster-9748.49024,Cluster-9748.24548,Cluster-12443.0,Cluster-9748.46749,Cluster-9748.17085,Cluster-9748.19456,Cluster-15374.0,Cluster-9748.51161,Cluster-9748.5724,Cluster-9748.14681,Cluster-10188.2,Cluster-9748.603…
GO:0043566	structure-specific DNA binding	molecular_function	0.042725	0.30218	80	10312	267	42813	Cluster-18424.0,Cluster-9748.56621,Cluster-9748.39726,Cluster-9748.39724,Cluster-9748.56369,Cluster-9748.1510,Cluster-14738.4,Cluster-14738.2,Cluster-9748.39727,Cluster-9748.37719,Cluster-8203.0,Cluster-9748.18520,Cluster-9748.29968,Cluster-20807.0,Cluster-9284.0,Cluster-756.0,Cluster-9748.31296,Cluster-9748.39496,Cluster-18538.0,Cluster-9748.54701,Cluster-9748.1515,Cluster-9748.27714,Cluster-184…
GO:0045184	establishment of protein localization	biological_process	0.042839	0.30256	584	10312	1993	42813	Cluster-9748.2125,Cluster-10230.1,Cluster-9748.30653,Cluster-9748.58910,Cluster-9748.42563,Cluster-13424.0,Cluster-21326.9,Cluster-9748.60979,Cluster-9748.48170,Cluster-9748.20982,Cluster-9748.9298,Cluster-9748.27038,Cluster-9748.40579,Cluster-9748.34242,Cluster-17923.0,Cluster-23135.0,Cluster-9748.28280,Cluster-10163.0,Cluster-19708.1,Cluster-9748.534,Cluster-9748.3826,Cluster-9748.36742,Cluster…
GO:0006024	glycosaminoglycan biosynthetic process	biological_process	0.043879	0.30948	38	10312	99	42813	Cluster-9748.17045,Cluster-9748.60243,Cluster-24127.1,Cluster-9748.1430,Cluster-9748.7572,Cluster-9748.56498,Cluster-16587.0,Cluster-17053.0,Cluster-9748.27641,Cluster-15018.0,Cluster-7029.0,Cluster-9748.55701,Cluster-9748.32200,Cluster-9748.29677,Cluster-9748.24565,Cluster-9748.38950,Cluster-9748.7573,Cluster-9748.61207,Cluster-9748.55699,Cluster-23240.0,Cluster-9748.17044,Cluster-9748.1432,Clus…
GO:0009058	biosynthetic process	biological_process	0.044012	0.30998	2712	10312	10577	42813	Cluster-9748.27861,Cluster-9748.48655,Cluster-9748.13955,Cluster-9748.1430,Cluster-9748.5008,Cluster-9748.50569,Cluster-6872.0,Cluster-23428.0,Cluster-9748.598,Cluster-9748.47017,Cluster-9748.20470,Cluster-9748.16187,Cluster-9748.21272,Cluster-9748.60243,Cluster-9748.23882,Cluster-9748.45632,Cluster-9748.1407,Cluster-9748.40668,Cluster-22190.0,Cluster-9748.60304,Cluster-9748.4771,Cluster-15351.0,…
GO:0042178	xenobiotic catabolic process	biological_process	0.044647	0.31371	12	10312	27	42813	Cluster-9748.57975,Cluster-9748.57978,Cluster-9748.26579,Cluster-9748.33752,Cluster-9748.15212,Cluster-9748.30384,Cluster-9748.57977,Cluster-9748.45116,Cluster-9748.12303,Cluster-9748.15351,Cluster-9748.19916,Cluster-9748.16922
GO:0019031	viral envelope	cellular_component	0.044727	0.31371	110	10312	392	42813	Cluster-6437.0,Cluster-9748.16464,Cluster-18941.0,Cluster-9748.13601,Cluster-9748.3009,Cluster-9748.41390,Cluster-17997.0,Cluster-9748.46701,Cluster-5412.0,Cluster-9748.50429,Cluster-9748.8670,Cluster-6052.0,Cluster-11834.0,Cluster-9748.41391,Cluster-9748.53135,Cluster-10765.0,Cluster-5879.0,Cluster-9748.25889,Cluster-22581.3,Cluster-9748.25029,Cluster-9748.33758,Cluster-9748.21059,Cluster-9748.5…
GO:0036338	viral membrane	cellular_component	0.044727	0.31371	110	10312	392	42813	Cluster-9748.13935,Cluster-19571.1,Cluster-9748.17324,Cluster-9748.13387,Cluster-9748.21928,Cluster-9748.56166,Cluster-9748.58202,Cluster-9748.58199,Cluster-9748.3010,Cluster-9748.11480,Cluster-9748.8377,Cluster-9748.2054,Cluster-9748.21007,Cluster-9748.17775,Cluster-9748.53133,Cluster-9748.41388,Cluster-22581.6,Cluster-17997.2,Cluster-9748.45509,Cluster-9748.7497,Cluster-19571.0,Cluster-9748.177…
GO:0030176	integral component of endoplasmic reticulum membrane	cellular_component	0.045683	0.31953	33	10312	100	42813	Cluster-9748.23951,Cluster-9748.11494,Cluster-9748.23949,Cluster-9748.23950,Cluster-9748.23954,Cluster-1279.0,Cluster-9748.23952,Cluster-9748.23536,Cluster-9748.11493,Cluster-14094.4,Cluster-9748.59560,Cluster-22405.0,Cluster-9748.11497,Cluster-9748.11761,Cluster-4857.0,Cluster-14094.2,Cluster-9748.57408,Cluster-9748.29093,Cluster-22002.0,Cluster-9748.45555,Cluster-9748.57410,Cluster-9748.45554,C…
GO:0031227	intrinsic component of endoplasmic reticulum membrane	cellular_component	0.045683	0.31953	33	10312	100	42813	Cluster-9748.23950,Cluster-9748.23951,Cluster-9748.23949,Cluster-9748.11494,Cluster-9748.23952,Cluster-1279.0,Cluster-9748.23954,Cluster-9748.23536,Cluster-22405.0,Cluster-9748.59560,Cluster-9748.57408,Cluster-14094.2,Cluster-9748.11761,Cluster-9748.11497,Cluster-4857.0,Cluster-14094.4,Cluster-9748.11493,Cluster-9748.45555,Cluster-9748.29093,Cluster-22002.0,Cluster-9748.45554,Cluster-9748.57410,C…
GO:0019829	cation-transporting ATPase activity	molecular_function	0.045765	0.31966	22	10312	71	42813	Cluster-9748.22401,Cluster-9748.19941,Cluster-9748.43948,Cluster-9748.33856,Cluster-9748.32361,Cluster-17155.1,Cluster-9748.53660,Cluster-9748.10477,Cluster-9748.32579,Cluster-9748.25357,Cluster-9748.28473,Cluster-11801.1,Cluster-9748.10476,Cluster-9748.33326,Cluster-9748.3087,Cluster-11801.0,Cluster-16327.0,Cluster-9748.41921,Cluster-9748.22970,Cluster-12710.0,Cluster-9748.41893,Cluster-9748.224…
GO:0005048	signal sequence binding	molecular_function	0.045928	0.32036	8	10312	22	42813	Cluster-9748.48595,Cluster-9748.43686,Cluster-9748.34820,Cluster-9748.56507,Cluster-9748.29340,Cluster-9748.22733,Cluster-9748.43436,Cluster-9748.33371
GO:0033014	tetrapyrrole biosynthetic process	biological_process	0.046348	0.32284	73	10312	245	42813	Cluster-9748.58713,Cluster-9748.31029,Cluster-9748.18716,Cluster-15086.4,Cluster-17586.1,Cluster-9748.16088,Cluster-9748.51881,Cluster-9748.28425,Cluster-15086.2,Cluster-9748.1113,Cluster-20406.0,Cluster-9748.54478,Cluster-9748.40009,Cluster-9748.23619,Cluster-9748.9399,Cluster-9748.30854,Cluster-9748.23620,Cluster-9748.28426,Cluster-9748.33813,Cluster-9748.56241,Cluster-9748.33806,Cluster-9748.2…
GO:0070206	protein trimerization	biological_process	0.046723	0.32501	24	10312	63	42813	Cluster-9748.21498,Cluster-9748.4163,Cluster-9748.690,Cluster-9748.905,Cluster-9748.904,Cluster-9748.902,Cluster-9748.14651,Cluster-9748.3392,Cluster-17331.0,Cluster-9748.908,Cluster-9748.61174,Cluster-9748.56029,Cluster-9748.906,Cluster-9748.710,Cluster-9748.4164,Cluster-9748.37202,Cluster-21703.0,Cluster-9748.11486,Cluster-9748.47967,Cluster-9748.17178,Cluster-9748.907,Cluster-9748.61278,Cluste…
GO:0050853	B cell receptor signaling pathway	biological_process	0.04776	0.32505	4	10312	7	42813	Cluster-9748.24748,Cluster-9748.10060,Cluster-9748.28663,Cluster-9748.24750
GO:0001882	nucleoside binding	molecular_function	0.047781	0.32505	1750	10312	6093	42813	Cluster-9748.44052,Cluster-14192.0,Cluster-9748.21621,Cluster-9748.53963,Cluster-9748.55474,Cluster-9748.39724,Cluster-9748.31436,Cluster-9748.28109,Cluster-19184.0,Cluster-9748.18494,Cluster-9748.44107,Cluster-9748.5390,Cluster-9748.17177,Cluster-9748.1525,Cluster-1181.0,Cluster-9748.10356,Cluster-20630.0,Cluster-17909.0,Cluster-9748.22504,Cluster-19074.0,Cluster-9748.58622,Cluster-16931.8,Clust…
GO:0044249	cellular biosynthetic process	biological_process	0.047857	0.32505	2545	10312	9881	42813	Cluster-9748.51530,Cluster-10198.0,Cluster-18666.0,Cluster-9748.29671,Cluster-18217.0,Cluster-9748.27367,Cluster-9748.37293,Cluster-6814.0,Cluster-9748.42537,Cluster-9748.491,Cluster-9748.10018,Cluster-23548.0,Cluster-9748.31972,Cluster-9748.17262,Cluster-9748.4410,Cluster-9748.25930,Cluster-9748.5756,Cluster-9748.3799,Cluster-18243.0,Cluster-9748.5016,Cluster-14094.5,Cluster-3737.0,Cluster-9748.…
GO:0001883	purine nucleoside binding	molecular_function	0.047978	0.32505	1746	10312	6077	42813	Cluster-14616.0,Cluster-9748.51053,Cluster-9748.33101,Cluster-16931.17,Cluster-22809.4,Cluster-9748.50202,Cluster-12001.0,Cluster-9748.28531,Cluster-9748.16084,Cluster-10125.2,Cluster-9748.50331,Cluster-9748.37823,Cluster-8350.0,Cluster-9748.61579,Cluster-9748.28599,Cluster-9748.56426,Cluster-9748.447,Cluster-9748.22949,Cluster-9748.2554,Cluster-12679.2,Cluster-9748.36124,Cluster-9748.39469,Clust…
GO:0032549	ribonucleoside binding	molecular_function	0.047978	0.32505	1746	10312	6077	42813	Cluster-9748.23240,Cluster-9748.13277,Cluster-9748.602,Cluster-9748.41662,Cluster-9748.11154,Cluster-14522.0,Cluster-9748.35751,Cluster-9748.43627,Cluster-9748.24676,Cluster-21486.0,Cluster-3408.0,Cluster-9748.27080,Cluster-9748.30056,Cluster-9748.17115,Cluster-18024.1,Cluster-9748.41567,Cluster-3404.0,Cluster-22982.0,Cluster-9748.34309,Cluster-9748.22064,Cluster-9748.23360,Cluster-9733.3,Cluster…
GO:0032550	purine ribonucleoside binding	molecular_function	0.047978	0.32505	1746	10312	6077	42813	Cluster-9748.1645,Cluster-15831.1,Cluster-9748.6185,Cluster-9748.34393,Cluster-9748.45075,Cluster-10163.0,Cluster-9748.43623,Cluster-19708.1,Cluster-9748.17089,Cluster-9748.36742,Cluster-9748.18572,Cluster-21727.0,Cluster-8275.0,Cluster-9748.10022,Cluster-9748.57852,Cluster-9748.31759,Cluster-9748.25361,Cluster-9748.39728,Cluster-9748.18229,Cluster-18064.1,Cluster-9009.0,Cluster-9748.1783,Cluster…
GO:0000096	sulfur amino acid metabolic process	biological_process	0.048009	0.32505	30	10312	98	42813	Cluster-9748.41713,Cluster-9748.54706,Cluster-9748.9365,Cluster-9748.41274,Cluster-9748.31888,Cluster-6814.0,Cluster-9748.28980,Cluster-9748.31681,Cluster-9748.21934,Cluster-6588.0,Cluster-9748.7977,Cluster-9748.27149,Cluster-9748.31029,Cluster-9748.31361,Cluster-9748.54701,Cluster-9748.20514,Cluster-15042.0,Cluster-9748.60075,Cluster-9748.27148,Cluster-9748.31488,Cluster-9748.9366,Cluster-9748.3…
GO:0003877	ATP adenylyltransferase activity	molecular_function	0.048435	0.32505	6	10312	11	42813	Cluster-9748.54187,Cluster-9748.59484,Cluster-9748.58109,Cluster-9748.39243,Cluster-9748.8971,Cluster-9748.54189
GO:0051990	(R)-2-hydroxyglutarate dehydrogenase activity	molecular_function	0.048717	0.32505	2	10312	2	42813	Cluster-9748.4138,Cluster-9748.2480
GO:0050897	cobalt ion binding	molecular_function	0.049066	0.32505	9	10312	19	42813	Cluster-15086.1,Cluster-9748.9165,Cluster-15086.4,Cluster-20406.0,Cluster-9748.16089,Cluster-9748.44246,Cluster-9748.52533,Cluster-15086.2,Cluster-9748.16088
GO:0006954	inflammatory response	biological_process	0.049502	0.32505	3	10312	4	42813	Cluster-9748.40680,Cluster-9748.61700,Cluster-9748.57532
GO:0001071	nucleic acid binding transcription factor activity	molecular_function	0.049719	0.32505	374	10312	1324	42813	Cluster-9748.23423,Cluster-9748.46701,Cluster-9748.18520,Cluster-7451.0,Cluster-9748.13301,Cluster-9748.55274,Cluster-9748.11155,Cluster-9748.19747,Cluster-9748.5602,Cluster-9748.12127,Cluster-18038.0,Cluster-9748.59087,Cluster-9748.23265,Cluster-9748.14567,Cluster-9748.29449,Cluster-9748.4482,Cluster-21271.4,Cluster-9748.48228,Cluster-9748.790,Cluster-9748.51723,Cluster-9748.13815,Cluster-9748.2…
GO:0003700	transcription factor activity, sequence-specific DNA binding	molecular_function	0.049719	0.32505	374	10312	1324	42813	Cluster-9748.59687,Cluster-9748.34309,Cluster-9748.19032,Cluster-9748.47017,Cluster-9748.16526,Cluster-6872.0,Cluster-9748.60500,Cluster-9748.17742,Cluster-9748.32442,Cluster-1838.0,Cluster-9748.53110,Cluster-9748.49839,Cluster-21573.0,Cluster-9748.61585,Cluster-9748.1556,Cluster-9748.54789,Cluster-9748.37293,Cluster-9748.51530,Cluster-9748.29671,Cluster-9748.43641,Cluster-9748.11154,Cluster-4752…
GO:0007094	mitotic spindle assembly checkpoint	biological_process	0.049755	0.32505	10	10312	23	42813	Cluster-9748.40340,Cluster-9748.50327,Cluster-965.0,Cluster-9748.36143,Cluster-9748.24352,Cluster-9748.39314,Cluster-9748.9399,Cluster-9748.23964,Cluster-9748.23963,Cluster-9748.15397
GO:0009895	negative regulation of catabolic process	biological_process	0.049755	0.32505	10	10312	23	42813	Cluster-9748.40340,Cluster-9748.50327,Cluster-965.0,Cluster-9748.36143,Cluster-9748.24352,Cluster-9748.39314,Cluster-9748.9399,Cluster-9748.23964,Cluster-9748.23963,Cluster-9748.15397
GO:0031330	negative regulation of cellular catabolic process	biological_process	0.049755	0.32505	10	10312	23	42813	Cluster-9748.15397,Cluster-9748.23963,Cluster-9748.23964,Cluster-9748.9399,Cluster-9748.39314,Cluster-9748.24352,Cluster-9748.36143,Cluster-965.0,Cluster-9748.50327,Cluster-9748.40340
GO:0031396	regulation of protein ubiquitination	biological_process	0.049755	0.32505	10	10312	23	42813	Cluster-9748.23964,Cluster-9748.23963,Cluster-9748.15397,Cluster-9748.24352,Cluster-9748.39314,Cluster-9748.9399,Cluster-965.0,Cluster-9748.36143,Cluster-9748.40340,Cluster-9748.50327
GO:0031397	negative regulation of protein ubiquitination	biological_process	0.049755	0.32505	10	10312	23	42813	Cluster-9748.36143,Cluster-965.0,Cluster-9748.50327,Cluster-9748.40340,Cluster-9748.15397,Cluster-9748.23963,Cluster-9748.23964,Cluster-9748.9399,Cluster-9748.39314,Cluster-9748.24352
GO:0031577	spindle checkpoint	biological_process	0.049755	0.32505	10	10312	23	42813	Cluster-9748.24352,Cluster-9748.39314,Cluster-9748.9399,Cluster-9748.23964,Cluster-9748.23963,Cluster-9748.15397,Cluster-9748.40340,Cluster-9748.50327,Cluster-965.0,Cluster-9748.36143
GO:0032435	negative regulation of proteasomal ubiquitin-dependent protein catabolic process	biological_process	0.049755	0.32505	10	10312	23	42813	Cluster-9748.39314,Cluster-9748.9399,Cluster-9748.24352,Cluster-9748.15397,Cluster-9748.23964,Cluster-9748.23963,Cluster-9748.40340,Cluster-9748.50327,Cluster-9748.36143,Cluster-965.0
GO:0033046	negative regulation of sister chromatid segregation	biological_process	0.049755	0.32505	10	10312	23	42813	Cluster-9748.15397,Cluster-9748.23964,Cluster-9748.23963,Cluster-9748.39314,Cluster-9748.9399,Cluster-9748.24352,Cluster-9748.36143,Cluster-965.0,Cluster-9748.40340,Cluster-9748.50327
GO:0033048	negative regulation of mitotic sister chromatid segregation	biological_process	0.049755	0.32505	10	10312	23	42813	Cluster-9748.36143,Cluster-965.0,Cluster-9748.40340,Cluster-9748.50327,Cluster-9748.15397,Cluster-9748.23964,Cluster-9748.23963,Cluster-9748.39314,Cluster-9748.9399,Cluster-9748.24352
GO:0042177	negative regulation of protein catabolic process	biological_process	0.049755	0.32505	10	10312	23	42813	Cluster-965.0,Cluster-9748.36143,Cluster-9748.40340,Cluster-9748.50327,Cluster-9748.23964,Cluster-9748.23963,Cluster-9748.15397,Cluster-9748.24352,Cluster-9748.39314,Cluster-9748.9399
GO:0045839	negative regulation of mitotic nuclear division	biological_process	0.049755	0.32505	10	10312	23	42813	Cluster-9748.50327,Cluster-9748.40340,Cluster-9748.36143,Cluster-965.0,Cluster-9748.9399,Cluster-9748.39314,Cluster-9748.24352,Cluster-9748.15397,Cluster-9748.23963,Cluster-9748.23964
GO:0045841	negative regulation of mitotic metaphase/anaphase transition	biological_process	0.049755	0.32505	10	10312	23	42813	Cluster-965.0,Cluster-9748.36143,Cluster-9748.40340,Cluster-9748.50327,Cluster-9748.23964,Cluster-9748.23963,Cluster-9748.15397,Cluster-9748.24352,Cluster-9748.39314,Cluster-9748.9399
GO:0051340	regulation of ligase activity	biological_process	0.049755	0.32505	10	10312	23	42813	Cluster-9748.23963,Cluster-9748.23964,Cluster-9748.15397,Cluster-9748.24352,Cluster-9748.9399,Cluster-9748.39314,Cluster-965.0,Cluster-9748.36143,Cluster-9748.50327,Cluster-9748.40340
GO:0051352	negative regulation of ligase activity	biological_process	0.049755	0.32505	10	10312	23	42813	Cluster-9748.50327,Cluster-9748.40340,Cluster-965.0,Cluster-9748.36143,Cluster-9748.24352,Cluster-9748.9399,Cluster-9748.39314,Cluster-9748.23963,Cluster-9748.23964,Cluster-9748.15397
GO:0051436	negative regulation of ubiquitin-protein ligase activity involved in mitotic cell cycle	biological_process	0.049755	0.32505	10	10312	23	42813	Cluster-965.0,Cluster-9748.36143,Cluster-9748.40340,Cluster-9748.50327,Cluster-9748.23964,Cluster-9748.23963,Cluster-9748.15397,Cluster-9748.24352,Cluster-9748.39314,Cluster-9748.9399
GO:0051438	regulation of ubiquitin-protein transferase activity	biological_process	0.049755	0.32505	10	10312	23	42813	Cluster-9748.40340,Cluster-9748.50327,Cluster-9748.36143,Cluster-965.0,Cluster-9748.39314,Cluster-9748.9399,Cluster-9748.24352,Cluster-9748.15397,Cluster-9748.23964,Cluster-9748.23963
GO:0051439	regulation of ubiquitin-protein ligase activity involved in mitotic cell cycle	biological_process	0.049755	0.32505	10	10312	23	42813	Cluster-9748.50327,Cluster-9748.40340,Cluster-965.0,Cluster-9748.36143,Cluster-9748.24352,Cluster-9748.9399,Cluster-9748.39314,Cluster-9748.23963,Cluster-9748.23964,Cluster-9748.15397
GO:0051444	negative regulation of ubiquitin-protein transferase activity	biological_process	0.049755	0.32505	10	10312	23	42813	Cluster-9748.36143,Cluster-965.0,Cluster-9748.40340,Cluster-9748.50327,Cluster-9748.15397,Cluster-9748.23964,Cluster-9748.23963,Cluster-9748.39314,Cluster-9748.9399,Cluster-9748.24352
GO:0051985	negative regulation of chromosome segregation	biological_process	0.049755	0.32505	10	10312	23	42813	Cluster-9748.24352,Cluster-9748.39314,Cluster-9748.9399,Cluster-9748.23964,Cluster-9748.23963,Cluster-9748.15397,Cluster-9748.40340,Cluster-9748.50327,Cluster-965.0,Cluster-9748.36143
GO:0071173	spindle assembly checkpoint	biological_process	0.049755	0.32505	10	10312	23	42813	Cluster-965.0,Cluster-9748.36143,Cluster-9748.50327,Cluster-9748.40340,Cluster-9748.23963,Cluster-9748.23964,Cluster-9748.15397,Cluster-9748.24352,Cluster-9748.9399,Cluster-9748.39314
GO:0071174	mitotic spindle checkpoint	biological_process	0.049755	0.32505	10	10312	23	42813	Cluster-9748.36143,Cluster-965.0,Cluster-9748.50327,Cluster-9748.40340,Cluster-9748.15397,Cluster-9748.23963,Cluster-9748.23964,Cluster-9748.9399,Cluster-9748.39314,Cluster-9748.24352
GO:1901799	negative regulation of proteasomal protein catabolic process	biological_process	0.049755	0.32505	10	10312	23	42813	Cluster-9748.15397,Cluster-9748.23963,Cluster-9748.23964,Cluster-9748.9399,Cluster-9748.39314,Cluster-9748.24352,Cluster-9748.36143,Cluster-965.0,Cluster-9748.50327,Cluster-9748.40340
GO:1902100	negative regulation of metaphase/anaphase transition of cell cycle	biological_process	0.049755	0.32505	10	10312	23	42813	Cluster-9748.24352,Cluster-9748.39314,Cluster-9748.9399,Cluster-9748.23964,Cluster-9748.23963,Cluster-9748.15397,Cluster-9748.40340,Cluster-9748.50327,Cluster-965.0,Cluster-9748.36143
GO:1903051	negative regulation of proteolysis involved in cellular protein catabolic process	biological_process	0.049755	0.32505	10	10312	23	42813	Cluster-9748.40340,Cluster-9748.50327,Cluster-9748.36143,Cluster-965.0,Cluster-9748.39314,Cluster-9748.9399,Cluster-9748.24352,Cluster-9748.15397,Cluster-9748.23964,Cluster-9748.23963
GO:1903320	regulation of protein modification by small protein conjugation or removal	biological_process	0.049755	0.32505	10	10312	23	42813	Cluster-9748.50327,Cluster-9748.40340,Cluster-965.0,Cluster-9748.36143,Cluster-9748.24352,Cluster-9748.9399,Cluster-9748.39314,Cluster-9748.23963,Cluster-9748.23964,Cluster-9748.15397
GO:1903321	negative regulation of protein modification by small protein conjugation or removal	biological_process	0.049755	0.32505	10	10312	23	42813	Cluster-9748.40340,Cluster-9748.50327,Cluster-9748.36143,Cluster-965.0,Cluster-9748.39314,Cluster-9748.9399,Cluster-9748.24352,Cluster-9748.15397,Cluster-9748.23964,Cluster-9748.23963
GO:1903363	negative regulation of cellular protein catabolic process	biological_process	0.049755	0.32505	10	10312	23	42813	Cluster-965.0,Cluster-9748.36143,Cluster-9748.40340,Cluster-9748.50327,Cluster-9748.23964,Cluster-9748.23963,Cluster-9748.15397,Cluster-9748.24352,Cluster-9748.39314,Cluster-9748.9399
GO:1904666	regulation of ubiquitin protein ligase activity	biological_process	0.049755	0.32505	10	10312	23	42813	Cluster-9748.36143,Cluster-965.0,Cluster-9748.40340,Cluster-9748.50327,Cluster-9748.15397,Cluster-9748.23964,Cluster-9748.23963,Cluster-9748.39314,Cluster-9748.9399,Cluster-9748.24352
GO:1904667	negative regulation of ubiquitin protein ligase activity	biological_process	0.049755	0.32505	10	10312	23	42813	Cluster-9748.40340,Cluster-9748.50327,Cluster-965.0,Cluster-9748.36143,Cluster-9748.24352,Cluster-9748.39314,Cluster-9748.9399,Cluster-9748.23964,Cluster-9748.23963,Cluster-9748.15397
GO:2000816	negative regulation of mitotic sister chromatid separation	biological_process	0.049755	0.32505	10	10312	23	42813	Cluster-965.0,Cluster-9748.36143,Cluster-9748.50327,Cluster-9748.40340,Cluster-9748.23963,Cluster-9748.23964,Cluster-9748.15397,Cluster-9748.24352,Cluster-9748.9399,Cluster-9748.39314
GO:2001251	negative regulation of chromosome organization	biological_process	0.049755	0.32505	10	10312	23	42813	Cluster-9748.15397,Cluster-9748.23964,Cluster-9748.23963,Cluster-9748.39314,Cluster-9748.9399,Cluster-9748.24352,Cluster-9748.36143,Cluster-965.0,Cluster-9748.40340,Cluster-9748.50327
GO:0050909	sensory perception of taste	biological_process	0.050063	0.32505	17	10312	33	42813	Cluster-9748.54793,Cluster-9748.2750,Cluster-9748.54792,Cluster-9748.2751,Cluster-9748.54788,Cluster-8725.0,Cluster-9748.5015,Cluster-9748.54791,Cluster-9748.2853,Cluster-9748.58810,Cluster-9748.5016,Cluster-19900.1,Cluster-9748.58811,Cluster-4454.0,Cluster-5117.0,Cluster-9748.2749,Cluster-9748.54790
GO:0015979	photosynthesis	biological_process	0.050119	0.32505	114	10312	374	42813	Cluster-9748.37491,Cluster-14289.4,Cluster-9748.4596,Cluster-9748.8115,Cluster-9748.53317,Cluster-9748.22235,Cluster-9748.1669,Cluster-9748.33899,Cluster-9748.19707,Cluster-9748.27318,Cluster-9748.25041,Cluster-13129.0,Cluster-14289.1,Cluster-9748.37521,Cluster-1602.0,Cluster-9748.31524,Cluster-12878.1,Cluster-9748.2630,Cluster-9748.19006,Cluster-9748.48950,Cluster-9748.39219,Cluster-2817.3,Clust…
GO:0000086	G2/M transition of mitotic cell cycle	biological_process	0.050252	0.32505	4	10312	7	42813	Cluster-9748.30639,Cluster-9748.30663,Cluster-9748.32566,Cluster-9748.30337
GO:0010389	regulation of G2/M transition of mitotic cell cycle	biological_process	0.050252	0.32505	4	10312	7	42813	Cluster-9748.32566,Cluster-9748.30337,Cluster-9748.30663,Cluster-9748.30639
GO:0010972	negative regulation of G2/M transition of mitotic cell cycle	biological_process	0.050252	0.32505	4	10312	7	42813	Cluster-9748.30337,Cluster-9748.32566,Cluster-9748.30663,Cluster-9748.30639
GO:0030336	negative regulation of cell migration	biological_process	0.050252	0.32505	4	10312	7	42813	Cluster-9748.30639,Cluster-9748.32566,Cluster-9748.30337,Cluster-9748.30663
GO:0044839	cell cycle G2/M phase transition	biological_process	0.050252	0.32505	4	10312	7	42813	Cluster-9748.30639,Cluster-9748.30663,Cluster-9748.30337,Cluster-9748.32566
GO:1902749	regulation of cell cycle G2/M phase transition	biological_process	0.050252	0.32505	4	10312	7	42813	Cluster-9748.30337,Cluster-9748.32566,Cluster-9748.30663,Cluster-9748.30639
GO:1902750	negative regulation of cell cycle G2/M phase transition	biological_process	0.050252	0.32505	4	10312	7	42813	Cluster-9748.30639,Cluster-9748.32566,Cluster-9748.30337,Cluster-9748.30663
GO:0048870	cell motility	biological_process	0.05026	0.32505	60	10312	189	42813	Cluster-9748.25561,Cluster-9748.10634,Cluster-9748.2126,Cluster-9748.9722,Cluster-9748.25565,Cluster-9748.44810,Cluster-9748.53133,Cluster-9748.55699,Cluster-9748.38974,Cluster-9748.27429,Cluster-9748.19738,Cluster-9748.44466,Cluster-9748.53136,Cluster-9748.30337,Cluster-9748.35016,Cluster-9748.32238,Cluster-12991.0,Cluster-965.0,Cluster-7666.1,Cluster-9748.10060,Cluster-17331.0,Cluster-9748.5661…
GO:0051674	localization of cell	biological_process	0.05026	0.32505	60	10312	189	42813	Cluster-7666.1,Cluster-965.0,Cluster-9748.10060,Cluster-12991.0,Cluster-9748.32238,Cluster-9748.30337,Cluster-9748.35016,Cluster-9748.52638,Cluster-9748.34258,Cluster-9748.55702,Cluster-9748.56617,Cluster-17331.0,Cluster-9748.2126,Cluster-9748.10634,Cluster-9748.25561,Cluster-9748.19738,Cluster-9748.44466,Cluster-9748.53136,Cluster-9748.38974,Cluster-9748.27429,Cluster-9748.44810,Cluster-9748.531…
GO:0003824	catalytic activity	molecular_function	0.050755	0.32784	5251	10312	20273	42813	Cluster-9748.321,Cluster-9748.22510,Cluster-9748.35421,Cluster-9748.12968,Cluster-18787.0,Cluster-9748.26172,Cluster-9748.45915,Cluster-9748.46688,Cluster-4575.0,Cluster-9748.1207,Cluster-7911.0,Cluster-9748.45662,Cluster-9748.33036,Cluster-9748.5880,Cluster-9748.11303,Cluster-9748.58456,Cluster-9748.13101,Cluster-23003.1,Cluster-9748.50402,Cluster-9748.24516,Cluster-9748.55700,Cluster-9748.9346,…
GO:0005882	intermediate filament	cellular_component	0.051059	0.32815	33	10312	99	42813	Cluster-9748.19216,Cluster-9748.29551,Cluster-9748.55700,Cluster-9748.34185,Cluster-9748.56498,Cluster-9748.61034,Cluster-23673.0,Cluster-9748.55966,Cluster-9748.49965,Cluster-9748.41133,Cluster-9748.6191,Cluster-9748.53132,Cluster-9748.53135,Cluster-9748.54024,Cluster-9748.55701,Cluster-9748.55703,Cluster-9748.55704,Cluster-9748.6192,Cluster-9748.5962,Cluster-9748.53136,Cluster-9748.9722,Cluster…
GO:0045111	intermediate filament cytoskeleton	cellular_component	0.051059	0.32815	33	10312	99	42813	Cluster-9748.9723,Cluster-9748.12559,Cluster-9748.20803,Cluster-14357.0,Cluster-9748.10634,Cluster-9748.53136,Cluster-9748.5962,Cluster-9748.6192,Cluster-9748.55699,Cluster-9748.12558,Cluster-9748.53133,Cluster-9748.9722,Cluster-9748.35016,Cluster-9748.34258,Cluster-9748.55702,Cluster-9748.34183,Cluster-9748.61034,Cluster-9748.56498,Cluster-9748.34185,Cluster-23673.0,Cluster-9748.19216,Cluster-97…
GO:0010638	positive regulation of organelle organization	biological_process	0.051257	0.32815	26	10312	62	42813	Cluster-9748.45428,Cluster-9748.12789,Cluster-9748.56617,Cluster-17214.1,Cluster-17214.0,Cluster-9748.12793,Cluster-9748.12792,Cluster-9748.12047,Cluster-9748.12794,Cluster-9748.4830,Cluster-9748.28838,Cluster-21483.1,Cluster-9748.3519,Cluster-9748.5991,Cluster-9748.12791,Cluster-9748.23171,Cluster-9748.33391,Cluster-9748.10492,Cluster-9748.10023,Cluster-9748.13017,Cluster-9748.13015,Cluster-9748…
GO:0031334	positive regulation of protein complex assembly	biological_process	0.051257	0.32815	26	10312	62	42813	Cluster-9748.3519,Cluster-9748.5991,Cluster-9748.33391,Cluster-9748.12791,Cluster-9748.23171,Cluster-9748.13017,Cluster-9748.10023,Cluster-9748.10492,Cluster-9748.494,Cluster-9748.13015,Cluster-9748.37744,Cluster-9748.13016,Cluster-9748.3518,Cluster-21052.0,Cluster-9748.56617,Cluster-9748.12789,Cluster-9748.45428,Cluster-17214.1,Cluster-17214.0,Cluster-9748.12793,Cluster-9748.12047,Cluster-9748.1…
GO:0032273	positive regulation of protein polymerization	biological_process	0.051257	0.32815	26	10312	62	42813	Cluster-17214.0,Cluster-9748.12793,Cluster-17214.1,Cluster-9748.12789,Cluster-9748.56617,Cluster-9748.45428,Cluster-9748.4830,Cluster-21483.1,Cluster-9748.28838,Cluster-9748.12794,Cluster-9748.12792,Cluster-9748.12047,Cluster-9748.13015,Cluster-9748.494,Cluster-9748.10023,Cluster-9748.13017,Cluster-9748.10492,Cluster-9748.33391,Cluster-9748.23171,Cluster-9748.12791,Cluster-9748.5991,Cluster-9748.…
GO:0044089	positive regulation of cellular component biogenesis	biological_process	0.051257	0.32815	26	10312	62	42813	Cluster-17214.0,Cluster-17214.1,Cluster-9748.12793,Cluster-9748.45428,Cluster-9748.56617,Cluster-9748.12789,Cluster-21483.1,Cluster-9748.4830,Cluster-9748.28838,Cluster-9748.12794,Cluster-9748.12792,Cluster-9748.12047,Cluster-9748.13015,Cluster-9748.494,Cluster-9748.10492,Cluster-9748.10023,Cluster-9748.13017,Cluster-9748.12791,Cluster-9748.23171,Cluster-9748.33391,Cluster-9748.5991,Cluster-9748.…
GO:0051495	positive regulation of cytoskeleton organization	biological_process	0.051257	0.32815	26	10312	62	42813	Cluster-9748.5991,Cluster-9748.3519,Cluster-9748.12791,Cluster-9748.23171,Cluster-9748.33391,Cluster-9748.10492,Cluster-9748.10023,Cluster-9748.13017,Cluster-9748.494,Cluster-9748.13015,Cluster-9748.37744,Cluster-9748.13016,Cluster-9748.3518,Cluster-21052.0,Cluster-9748.45428,Cluster-9748.12789,Cluster-9748.56617,Cluster-9748.12793,Cluster-17214.0,Cluster-17214.1,Cluster-9748.12047,Cluster-9748.1…
GO:0007167	enzyme linked receptor protein signaling pathway	biological_process	0.051476	0.32901	19	10312	41	42813	Cluster-9748.57827,Cluster-9748.19738,Cluster-24581.0,Cluster-9748.52363,Cluster-9748.20428,Cluster-9748.37392,Cluster-9748.26669,Cluster-9748.24169,Cluster-9748.26668,Cluster-9748.44059,Cluster-9748.19700,Cluster-9748.15327,Cluster-9748.33885,Cluster-9748.52638,Cluster-9748.14302,Cluster-9748.43455,Cluster-9748.26670,Cluster-9748.32006,Cluster-9748.48076
GO:0004527	exonuclease activity	molecular_function	0.051521	0.32901	83	10312	263	42813	Cluster-9748.12129,Cluster-9748.5356,Cluster-9748.55082,Cluster-9748.1521,Cluster-9748.49909,Cluster-9748.56498,Cluster-14625.0,Cluster-9748.55704,Cluster-9748.53906,Cluster-9748.53274,Cluster-9748.55701,Cluster-9748.12133,Cluster-9748.55703,Cluster-9748.42296,Cluster-9748.12134,Cluster-9748.39138,Cluster-9748.7306,Cluster-9748.55699,Cluster-9748.61515,Cluster-9748.9722,Cluster-2304.1,Cluster-974…
GO:0032555	purine ribonucleotide binding	molecular_function	0.051833	0.33049	1746	10312	6083	42813	Cluster-9748.8659,Cluster-9748.7116,Cluster-9748.17831,Cluster-9748.53520,Cluster-9748.459,Cluster-11639.0,Cluster-9748.32570,Cluster-9748.22464,Cluster-9748.43574,Cluster-9748.48658,Cluster-9748.34974,Cluster-17520.3,Cluster-9748.15652,Cluster-9748.4490,Cluster-9748.36788,Cluster-9748.26505,Cluster-9748.340,Cluster-9748.19707,Cluster-9748.25292,Cluster-9748.2360,Cluster-9748.26532,Cluster-23135.…
GO:0034508	centromere complex assembly	biological_process	0.051884	0.33049	26	10312	88	42813	Cluster-9748.51875,Cluster-9748.5223,Cluster-7666.1,Cluster-18514.1,Cluster-9748.55011,Cluster-9748.50327,Cluster-9748.34258,Cluster-9748.4101,Cluster-9748.29571,Cluster-14580.4,Cluster-9748.29311,Cluster-9269.0,Cluster-9748.29596,Cluster-9748.33604,Cluster-9748.30867,Cluster-9748.9247,Cluster-9748.30597,Cluster-23673.0,Cluster-9748.43587,Cluster-9748.11486,Cluster-9748.61353,Cluster-9748.21007,C…
GO:0046487	glyoxylate metabolic process	biological_process	0.052083	0.33134	18	10312	51	42813	Cluster-9748.22973,Cluster-17582.0,Cluster-9748.25083,Cluster-9748.31029,Cluster-9748.25076,Cluster-23003.0,Cluster-9748.40385,Cluster-17582.1,Cluster-936.0,Cluster-9748.30266,Cluster-9748.25270,Cluster-9748.30373,Cluster-9748.12968,Cluster-9748.49631,Cluster-9748.16469,Cluster-9748.30854,Cluster-9748.30834,Cluster-23003.1
GO:0005634	nucleus	cellular_component	0.052156	0.33139	1154	10312	4399	42813	Cluster-9748.28526,Cluster-9748.45383,Cluster-8263.0,Cluster-9748.61017,Cluster-9748.23764,Cluster-9748.49165,Cluster-9748.29681,Cluster-9748.59911,Cluster-9748.47770,Cluster-9748.42378,Cluster-9748.6849,Cluster-9748.14457,Cluster-21564.0,Cluster-9748.11152,Cluster-9748.15277,Cluster-9748.24442,Cluster-9748.22349,Cluster-9748.27221,Cluster-9748.59465,Cluster-9748.8778,Cluster-9748.57710,Cluster-9…
GO:0042398	cellular modified amino acid biosynthetic process	biological_process	0.052375	0.33236	91	10312	310	42813	Cluster-9748.52702,Cluster-9748.49483,Cluster-9748.30854,Cluster-9748.44173,Cluster-9748.25270,Cluster-9748.21264,Cluster-9748.12025,Cluster-9748.36759,Cluster-9748.15554,Cluster-22637.0,Cluster-13738.0,Cluster-9748.40385,Cluster-9748.49400,Cluster-9748.58920,Cluster-9748.31029,Cluster-23003.1,Cluster-23550.5,Cluster-9748.30746,Cluster-9748.7183,Cluster-17203.0,Cluster-9748.24121,Cluster-9748.303…
GO:0046058	cAMP metabolic process	biological_process	0.052508	0.33279	10	10312	27	42813	Cluster-9748.9926,Cluster-9748.38923,Cluster-9748.48868,Cluster-9748.18625,Cluster-9748.18624,Cluster-9748.3162,Cluster-14125.1,Cluster-9748.59386,Cluster-21462.0,Cluster-9748.3897
GO:0015109	chromate transmembrane transporter activity	molecular_function	0.053219	0.33646	2	10312	2	42813	Cluster-9748.6359,Cluster-9748.10982
GO:0015703	chromate transport	biological_process	0.053219	0.33646	2	10312	2	42813	Cluster-9748.6359,Cluster-9748.10982
GO:0072528	pyrimidine-containing compound biosynthetic process	biological_process	0.053476	0.33766	75	10312	259	42813	Cluster-9748.39701,Cluster-5304.0,Cluster-9748.3129,Cluster-9487.0,Cluster-9748.18604,Cluster-16931.0,Cluster-16931.5,Cluster-9748.11535,Cluster-16931.9,Cluster-16931.4,Cluster-16931.8,Cluster-16931.12,Cluster-16931.2,Cluster-9748.25814,Cluster-9748.47363,Cluster-15291.0,Cluster-16931.3,Cluster-18888.1,Cluster-16931.10,Cluster-9748.16924,Cluster-9748.11538,Cluster-9748.56776,Cluster-9748.44135,Cl…
GO:0006206	pyrimidine nucleobase metabolic process	biological_process	0.053862	0.33905	181	10312	692	42813	Cluster-9748.56776,Cluster-9748.12025,Cluster-9748.26334,Cluster-16831.3,Cluster-9748.13004,Cluster-9748.8168,Cluster-9748.52440,Cluster-9748.51364,Cluster-12053.0,Cluster-9748.54010,Cluster-9748.54007,Cluster-9748.58895,Cluster-9748.30581,Cluster-9748.10120,Cluster-3944.1,Cluster-9748.45617,Cluster-9748.8051,Cluster-17536.0,Cluster-9748.3127,Cluster-9748.42461,Cluster-9748.24208,Cluster-23384.0,…
GO:0009445	putrescine metabolic process	biological_process	0.053898	0.33905	2	10312	2	42813	Cluster-9748.636,Cluster-9748.637
GO:0009446	putrescine biosynthetic process	biological_process	0.053898	0.33905	2	10312	2	42813	Cluster-9748.637,Cluster-9748.636
GO:0009881	photoreceptor activity	molecular_function	0.054298	0.34072	3	10312	5	42813	Cluster-9748.28490,Cluster-9748.15911,Cluster-9748.25794
GO:0009882	blue light photoreceptor activity	molecular_function	0.054298	0.34072	3	10312	5	42813	Cluster-9748.25794,Cluster-9748.15911,Cluster-9748.28490
GO:0005730	nucleolus	cellular_component	0.054378	0.3408	146	10312	547	42813	Cluster-9748.46860,Cluster-9748.29804,Cluster-9748.33971,Cluster-9748.45836,Cluster-9748.13923,Cluster-9748.6604,Cluster-9748.39562,Cluster-23185.5,Cluster-9748.23651,Cluster-9748.28482,Cluster-9748.20077,Cluster-9748.8826,Cluster-9748.33008,Cluster-9748.20076,Cluster-4248.0,Cluster-9748.56240,Cluster-22190.0,Cluster-9748.37766,Cluster-19755.1,Cluster-18730.2,Cluster-9748.17856,Cluster-9748.25127…
GO:0004659	prenyltransferase activity	molecular_function	0.054606	0.34181	35	10312	106	42813	Cluster-12258.0,Cluster-9748.42450,Cluster-23384.0,Cluster-9748.51878,Cluster-9748.55316,Cluster-17906.1,Cluster-9748.42449,Cluster-6133.0,Cluster-19642.4,Cluster-1155.0,Cluster-9748.19195,Cluster-9748.59557,Cluster-9748.60863,Cluster-9748.19200,Cluster-9748.51364,Cluster-9748.61018,Cluster-9748.27567,Cluster-9748.42452,Cluster-9748.37256,Cluster-9748.56262,Cluster-9748.42451,Cluster-9748.19604,C…
GO:0004402	histone acetyltransferase activity	molecular_function	0.054835	0.34282	13	10312	29	42813	Cluster-9748.57780,Cluster-9748.3341,Cluster-9748.13695,Cluster-9748.42301,Cluster-9748.14361,Cluster-9748.58456,Cluster-9748.57000,Cluster-10373.0,Cluster-9748.57457,Cluster-9748.56998,Cluster-7970.0,Cluster-1209.0,Cluster-9748.20246
GO:2001070	starch binding	molecular_function	0.055719	0.34792	11	10312	26	42813	Cluster-9748.21297,Cluster-9748.38560,Cluster-9748.29914,Cluster-9748.37763,Cluster-9748.17775,Cluster-9748.7483,Cluster-9748.29438,Cluster-9748.40961,Cluster-9748.37762,Cluster-9748.52640,Cluster-9748.32697
GO:0051220	cytoplasmic sequestering of protein	biological_process	0.055953	0.34895	10	10312	28	42813	Cluster-9748.6849,Cluster-9748.33371,Cluster-9748.45011,Cluster-9748.43436,Cluster-9748.48999,Cluster-9748.22733,Cluster-9748.56507,Cluster-9748.43686,Cluster-9748.54887,Cluster-9748.7384
GO:0006412	translation	biological_process	0.056254	0.3504	476	10312	1979	42813	Cluster-16299.0,Cluster-17850.5,Cluster-9748.16322,Cluster-18024.5,Cluster-13508.0,Cluster-9748.690,Cluster-9748.16178,Cluster-15460.0,Cluster-9748.16180,Cluster-9748.8076,Cluster-6595.1,Cluster-9748.5885,Cluster-21099.0,Cluster-9748.25201,Cluster-9748.32892,Cluster-9748.13013,Cluster-9748.21313,Cluster-9748.13403,Cluster-9748.28386,Cluster-9748.4770,Cluster-19711.0,Cluster-9748.17833,Cluster-147…
GO:0016703	oxidoreductase activity, acting on single donors with incorporation of molecular oxygen, incorporation of one atom of oxygen (internal monooxygenases or internal mixed function oxidases)	molecular_function	0.056754	0.35307	18	10312	47	42813	Cluster-9748.35918,Cluster-9748.28760,Cluster-9748.21295,Cluster-9748.29533,Cluster-9748.25013,Cluster-9748.28759,Cluster-9748.28081,Cluster-9748.20541,Cluster-9748.51309,Cluster-832.0,Cluster-9748.61406,Cluster-23813.0,Cluster-9748.61409,Cluster-9748.38980,Cluster-9748.61407,Cluster-9748.29970,Cluster-9748.21733,Cluster-9748.38979
GO:0016874	ligase activity	molecular_function	0.057446	0.35694	245	10312	827	42813	Cluster-22982.0,Cluster-9748.44039,Cluster-24127.1,Cluster-9748.35515,Cluster-9748.56760,Cluster-9748.45632,Cluster-9748.16213,Cluster-9748.47916,Cluster-15566.1,Cluster-9748.43572,Cluster-9748.59960,Cluster-9748.60484,Cluster-9748.38865,Cluster-23428.0,Cluster-9748.33496,Cluster-9748.25712,Cluster-18024.1,Cluster-9748.16161,Cluster-9748.23382,Cluster-9748.53110,Cluster-9748.32893,Cluster-24465.2…
GO:0044599	AP-5 adaptor complex	cellular_component	0.057929	0.35944	3	10312	4	42813	Cluster-10324.2,Cluster-10324.0,Cluster-9748.12584
GO:0003830	beta-1,4-mannosylglycoprotein 4-beta-N-acetylglucosaminyltransferase activity	molecular_function	0.058035	0.35944	5	10312	11	42813	Cluster-20666.1,Cluster-9426.0,Cluster-9748.32565,Cluster-20666.0,Cluster-9748.20642
GO:0000154	rRNA modification	biological_process	0.058118	0.35944	28	10312	88	42813	Cluster-3825.3,Cluster-3825.1,Cluster-9748.28015,Cluster-3825.5,Cluster-20517.0,Cluster-9748.2251,Cluster-9748.53866,Cluster-9748.21228,Cluster-9748.2758,Cluster-9748.2757,Cluster-10442.1,Cluster-3825.0,Cluster-9748.42208,Cluster-9748.39798,Cluster-9748.34260,Cluster-914.0,Cluster-9748.55768,Cluster-9748.27267,Cluster-9748.18156,Cluster-9748.53319,Cluster-3825.4,Cluster-2244.0,Cluster-3825.2,Clus…
GO:0045930	negative regulation of mitotic cell cycle	biological_process	0.058132	0.35944	14	10312	37	42813	Cluster-9748.30663,Cluster-9748.30337,Cluster-9748.30639,Cluster-9748.40340,Cluster-9748.50327,Cluster-9748.36143,Cluster-965.0,Cluster-9748.39314,Cluster-9748.9399,Cluster-9748.32566,Cluster-9748.24352,Cluster-9748.15397,Cluster-9748.23964,Cluster-9748.23963
GO:0042138	meiotic DNA double-strand break formation	biological_process	0.058236	0.35964	4	10312	6	42813	Cluster-3360.0,Cluster-9748.51287,Cluster-9748.58918,Cluster-9748.51291
GO:0004743	pyruvate kinase activity	molecular_function	0.05839	0.36016	8	10312	17	42813	Cluster-9748.40781,Cluster-9748.5988,Cluster-14175.4,Cluster-9748.61360,Cluster-9748.30971,Cluster-14175.6,Cluster-9748.5989,Cluster-9748.32911
GO:0000151	ubiquitin ligase complex	cellular_component	0.058811	0.36231	84	10312	289	42813	Cluster-9748.24074,Cluster-9748.51864,Cluster-9748.51008,Cluster-9748.28001,Cluster-9748.57183,Cluster-9748.5843,Cluster-9748.14063,Cluster-9748.58339,Cluster-9748.12714,Cluster-9748.28314,Cluster-9748.59911,Cluster-18273.0,Cluster-9748.40607,Cluster-9748.30948,Cluster-9748.36795,Cluster-9748.51862,Cluster-9748.3091,Cluster-9748.39307,Cluster-9748.9939,Cluster-7677.1,Cluster-9748.2026,Cluster-156…
GO:0006595	polyamine metabolic process	biological_process	0.058976	0.36244	8	10312	16	42813	Cluster-9748.57895,Cluster-9748.57894,Cluster-9748.636,Cluster-23012.0,Cluster-9748.57896,Cluster-9748.637,Cluster-9748.29554,Cluster-9748.30116
GO:0006596	polyamine biosynthetic process	biological_process	0.058976	0.36244	8	10312	16	42813	Cluster-9748.637,Cluster-9748.29554,Cluster-9748.30116,Cluster-9748.57895,Cluster-23012.0,Cluster-9748.636,Cluster-9748.57894,Cluster-9748.57896
GO:0030623	U5 snRNA binding	molecular_function	0.059351	0.36431	7	10312	11	42813	Cluster-12679.7,Cluster-12679.6,Cluster-12679.1,Cluster-9748.47020,Cluster-12679.4,Cluster-12679.2,Cluster-12679.5
GO:0006284	base-excision repair	biological_process	0.059488	0.3647	30	10312	86	42813	Cluster-14664.0,Cluster-9748.29589,Cluster-8923.0,Cluster-9748.47503,Cluster-3039.0,Cluster-23559.0,Cluster-9748.49204,Cluster-12933.7,Cluster-9748.16003,Cluster-4932.0,Cluster-9748.16360,Cluster-12933.0,Cluster-13837.0,Cluster-9748.47504,Cluster-9748.31443,Cluster-9748.24527,Cluster-5101.0,Cluster-6002.0,Cluster-19737.0,Cluster-12507.0,Cluster-19011.0,Cluster-21893.0,Cluster-9748.7285,Cluster-97…
GO:0000989	transcription factor activity, transcription factor binding	molecular_function	0.060245	0.36882	84	10312	276	42813	Cluster-9748.57457,Cluster-9748.48654,Cluster-9748.11486,Cluster-9748.7519,Cluster-9782.0,Cluster-9748.24307,Cluster-9748.54319,Cluster-9748.8460,Cluster-9748.20351,Cluster-22350.0,Cluster-9748.12284,Cluster-9748.12437,Cluster-9748.24306,Cluster-9748.21981,Cluster-9748.47872,Cluster-9748.33459,Cluster-9748.32878,Cluster-9748.27123,Cluster-9748.31787,Cluster-14994.0,Cluster-9748.31500,Cluster-9748…
GO:0015276	ligand-gated ion channel activity	molecular_function	0.060378	0.36882	51	10312	163	42813	Cluster-9748.21580,Cluster-9748.43599,Cluster-9748.37668,Cluster-9748.4206,Cluster-9748.18262,Cluster-9748.43809,Cluster-9748.39408,Cluster-9748.45142,Cluster-9748.12107,Cluster-19172.0,Cluster-9748.8476,Cluster-9748.6956,Cluster-16277.0,Cluster-9748.16907,Cluster-3618.0,Cluster-9748.57265,Cluster-10274.0,Cluster-9748.54552,Cluster-9748.44784,Cluster-9748.41801,Cluster-9748.9176,Cluster-9748.5038…
GO:0022834	ligand-gated channel activity	molecular_function	0.060378	0.36882	51	10312	163	42813	Cluster-5622.0,Cluster-9748.50379,Cluster-9748.13452,Cluster-9748.42840,Cluster-15374.0,Cluster-9748.36591,Cluster-9748.51421,Cluster-9748.49723,Cluster-11816.0,Cluster-9748.5002,Cluster-9748.9247,Cluster-9748.59621,Cluster-9748.30523,Cluster-9748.57264,Cluster-9748.21425,Cluster-17728.0,Cluster-7223.0,Cluster-9748.30788,Cluster-15374.1,Cluster-9748.39405,Cluster-15678.0,Cluster-9748.44784,Cluste…
GO:0098656	anion transmembrane transport	biological_process	0.061426	0.37477	34	10312	102	42813	Cluster-9748.27040,Cluster-9748.27844,Cluster-9748.26044,Cluster-6814.0,Cluster-9748.25640,Cluster-9748.32373,Cluster-9748.18891,Cluster-9748.18892,Cluster-9748.29910,Cluster-9748.35245,Cluster-9748.39612,Cluster-9748.49509,Cluster-9748.30511,Cluster-9748.33148,Cluster-9748.29909,Cluster-9748.39611,Cluster-2991.0,Cluster-9748.27843,Cluster-9748.29484,Cluster-9748.33356,Cluster-6588.0,Cluster-9748…
GO:0000910	cytokinesis	biological_process	0.061722	0.37586	57	10312	193	42813	Cluster-9748.23214,Cluster-11429.0,Cluster-9748.13301,Cluster-9748.46701,Cluster-4056.0,Cluster-9748.51530,Cluster-9748.17701,Cluster-9748.48732,Cluster-9748.25564,Cluster-9748.4163,Cluster-9748.48277,Cluster-9748.49511,Cluster-22527.0,Cluster-9748.56621,Cluster-9748.37272,Cluster-16934.0,Cluster-22568.0,Cluster-9748.48271,Cluster-9748.24702,Cluster-139.0,Cluster-9748.48276,Cluster-12081.0,Cluste…
GO:0051861	glycolipid binding	molecular_function	0.061753	0.37586	8	10312	21	42813	Cluster-9748.37202,Cluster-9748.14000,Cluster-9748.6605,Cluster-9748.7792,Cluster-9748.29695,Cluster-9748.10525,Cluster-6341.1,Cluster-9748.41868
GO:0006353	DNA-templated transcription, termination	biological_process	0.06249	0.37989	30	10312	82	42813	Cluster-9748.39904,Cluster-7503.0,Cluster-9748.49502,Cluster-9748.52133,Cluster-9748.21250,Cluster-9748.5947,Cluster-9748.49221,Cluster-9748.51783,Cluster-9748.39905,Cluster-21910.0,Cluster-9748.27367,Cluster-9748.2991,Cluster-9748.12365,Cluster-9748.38186,Cluster-9748.35409,Cluster-9748.61779,Cluster-9748.12255,Cluster-9748.5950,Cluster-9748.49501,Cluster-9748.31300,Cluster-9748.61778,Cluster-15…
GO:0006383	transcription from RNA polymerase III promoter	biological_process	0.062787	0.38124	32	10312	96	42813	Cluster-9748.25127,Cluster-9748.26470,Cluster-13981.0,Cluster-7254.0,Cluster-11072.0,Cluster-7254.1,Cluster-9748.37245,Cluster-7451.0,Cluster-1838.0,Cluster-3004.0,Cluster-9748.36498,Cluster-9748.14073,Cluster-9748.17045,Cluster-9748.27038,Cluster-11072.4,Cluster-19420.0,Cluster-9748.27449,Cluster-9748.45617,Cluster-9748.30770,Cluster-19371.0,Cluster-6527.0,Cluster-9748.48300,Cluster-9748.8955,Cl…
GO:0033554	cellular response to stress	biological_process	0.062996	0.38188	388	10312	1275	42813	Cluster-9748.126,Cluster-9748.38962,Cluster-9748.39726,Cluster-9748.29449,Cluster-9748.33670,Cluster-9748.34073,Cluster-9748.40763,Cluster-9748.6283,Cluster-9748.18520,Cluster-9748.39727,Cluster-10683.0,Cluster-20682.1,Cluster-8923.0,Cluster-11069.0,Cluster-14854.0,Cluster-3157.1,Cluster-5465.0,Cluster-9748.4909,Cluster-10739.1,Cluster-3963.0,Cluster-9748.39496,Cluster-9748.31296,Cluster-23149.1,…
GO:0004499	N,N-dimethylaniline monooxygenase activity	molecular_function	0.063043	0.38188	9	10312	14	42813	Cluster-9748.28425,Cluster-9748.29693,Cluster-9748.35383,Cluster-9748.28426,Cluster-9748.31667,Cluster-9748.29986,Cluster-9748.29449,Cluster-9748.29454,Cluster-9748.29453
GO:0009163	nucleoside biosynthetic process	biological_process	0.06366	0.3847	113	10312	382	42813	Cluster-12009.1,Cluster-9748.11022,Cluster-9748.49454,Cluster-9748.28363,Cluster-6588.0,Cluster-19017.2,Cluster-9748.7185,Cluster-9748.55803,Cluster-14175.1,Cluster-9748.7184,Cluster-9748.45494,Cluster-14175.2,Cluster-9748.39693,Cluster-9748.19941,Cluster-9748.11410,Cluster-9748.11774,Cluster-11801.0,Cluster-9748.10821,Cluster-9748.37668,Cluster-9748.36143,Cluster-9748.45142,Cluster-1990.0,Cluste…
GO:0042455	ribonucleoside biosynthetic process	biological_process	0.06366	0.3847	113	10312	382	42813	Cluster-9748.18604,Cluster-9748.18100,Cluster-9748.30746,Cluster-9487.0,Cluster-9748.17179,Cluster-9748.7183,Cluster-9748.24121,Cluster-19681.2,Cluster-9748.18102,Cluster-9748.44245,Cluster-9748.39701,Cluster-9748.11200,Cluster-9748.37421,Cluster-9748.3087,Cluster-9748.38907,Cluster-9748.29679,Cluster-9748.53660,Cluster-9748.11213,Cluster-9748.60918,Cluster-9748.11220,Cluster-9748.55084,Cluster-9…
GO:0000077	DNA damage checkpoint	biological_process	0.064095	0.38636	15	10312	39	42813	Cluster-21046.1,Cluster-15042.0,Cluster-9748.6283,Cluster-9748.432,Cluster-21046.3,Cluster-21046.2,Cluster-9748.433,Cluster-9748.434,Cluster-9748.4164,Cluster-9748.4163,Cluster-9748.56029,Cluster-21046.0,Cluster-1709.0,Cluster-9748.21934,Cluster-9748.8111
GO:0031570	DNA integrity checkpoint	biological_process	0.064095	0.38636	15	10312	39	42813	Cluster-21046.3,Cluster-21046.2,Cluster-9748.432,Cluster-9748.6283,Cluster-21046.1,Cluster-15042.0,Cluster-9748.8111,Cluster-9748.4163,Cluster-9748.56029,Cluster-9748.4164,Cluster-9748.434,Cluster-9748.433,Cluster-1709.0,Cluster-9748.21934,Cluster-21046.0
GO:0005976	polysaccharide metabolic process	biological_process	0.064204	0.38636	159	10312	505	42813	Cluster-24674.1,Cluster-9748.41579,Cluster-9748.50060,Cluster-9748.34465,Cluster-11886.1,Cluster-9748.34650,Cluster-9748.10971,Cluster-9748.28160,Cluster-21971.0,Cluster-9748.28541,Cluster-9748.32476,Cluster-9748.47639,Cluster-17121.0,Cluster-9748.42763,Cluster-9748.33565,Cluster-9748.10974,Cluster-9748.8479,Cluster-9748.12515,Cluster-9748.40668,Cluster-9748.28709,Cluster-9748.30718,Cluster-9748.…
GO:1901659	glycosyl compound biosynthetic process	biological_process	0.064241	0.38636	114	10312	387	42813	Cluster-9748.47210,Cluster-1990.0,Cluster-9748.45142,Cluster-9748.37668,Cluster-9748.36143,Cluster-9748.11774,Cluster-9748.10821,Cluster-11801.0,Cluster-14596.0,Cluster-14175.3,Cluster-9748.32951,Cluster-14175.0,Cluster-9748.39022,Cluster-9748.25332,Cluster-14175.1,Cluster-9748.55803,Cluster-9748.7185,Cluster-19017.2,Cluster-6588.0,Cluster-9748.28363,Cluster-9748.49454,Cluster-9748.11022,Cluster-…
GO:0044264	cellular polysaccharide metabolic process	biological_process	0.064653	0.38819	155	10312	491	42813	Cluster-24674.4,Cluster-9748.60720,Cluster-9748.31072,Cluster-9748.31552,Cluster-17352.0,Cluster-9748.38467,Cluster-9748.37485,Cluster-3399.0,Cluster-24674.0,Cluster-9748.52737,Cluster-9748.12303,Cluster-9748.8488,Cluster-17371.0,Cluster-9748.43903,Cluster-9748.39128,Cluster-13.0,Cluster-9748.8492,Cluster-9748.39130,Cluster-4235.0,Cluster-9748.16922,Cluster-9748.16794,Cluster-9748.28161,Cluster-2…
GO:0019954	asexual reproduction	biological_process	0.064698	0.38819	53	10312	179	42813	Cluster-9748.17701,Cluster-9748.51530,Cluster-9748.48277,Cluster-9748.49511,Cluster-9748.4163,Cluster-9748.25564,Cluster-9748.13301,Cluster-9748.24007,Cluster-9748.46701,Cluster-9748.56781,Cluster-9748.48276,Cluster-9748.24702,Cluster-9748.48271,Cluster-9748.26068,Cluster-9748.56621,Cluster-9748.26069,Cluster-9748.37272,Cluster-9748.32238,Cluster-9748.45233,Cluster-7666.1,Cluster-9748.45239,Clust…
GO:0008982	protein-N(PI)-phosphohistidine-sugar phosphotransferase activity	molecular_function	0.065085	0.38959	16	10312	41	42813	Cluster-9748.21236,Cluster-9748.38805,Cluster-9748.34482,Cluster-9748.21237,Cluster-9748.55483,Cluster-9748.34397,Cluster-9748.33073,Cluster-9748.21235,Cluster-9748.34480,Cluster-8893.0,Cluster-9748.34481,Cluster-9748.21238,Cluster-9748.21234,Cluster-9748.32197,Cluster-9748.21239,Cluster-9748.47210
GO:0009357	protein-N(PI)-phosphohistidine-sugar phosphotransferase complex	cellular_component	0.065085	0.38959	16	10312	41	42813	Cluster-9748.21235,Cluster-9748.33073,Cluster-9748.34480,Cluster-8893.0,Cluster-9748.21236,Cluster-9748.38805,Cluster-9748.34482,Cluster-9748.21237,Cluster-9748.55483,Cluster-9748.34397,Cluster-9748.21234,Cluster-9748.32197,Cluster-9748.21239,Cluster-9748.47210,Cluster-9748.34481,Cluster-9748.21238
GO:0035639	purine ribonucleoside triphosphate binding	molecular_function	0.065378	0.39038	1728	10312	6035	42813	Cluster-9748.35078,Cluster-9748.16587,Cluster-9748.17082,Cluster-12521.0,Cluster-24108.0,Cluster-9748.8717,Cluster-9748.3759,Cluster-9748.12046,Cluster-9748.31538,Cluster-9748.30590,Cluster-6515.0,Cluster-8677.0,Cluster-9748.3260,Cluster-9748.56772,Cluster-12691.1,Cluster-9748.14965,Cluster-9748.52349,Cluster-9748.1584,Cluster-9748.40715,Cluster-15831.0,Cluster-9748.17964,Cluster-9748.40489,Clust…
GO:0004140	dephospho-CoA kinase activity	molecular_function	0.065461	0.39038	9	10312	24	42813	Cluster-9748.28372,Cluster-9748.11542,Cluster-9748.24121,Cluster-9748.60918,Cluster-9748.27080,Cluster-9748.28374,Cluster-9748.11774,Cluster-9748.10821,Cluster-9748.12025
GO:0032865	ERMES complex	cellular_component	0.065664	0.39038	5	10312	10	42813	Cluster-9748.43536,Cluster-9748.14978,Cluster-9748.26127,Cluster-9748.8724,Cluster-9748.3558
GO:0044232	organelle membrane contact site	cellular_component	0.065664	0.39038	5	10312	10	42813	Cluster-9748.3558,Cluster-9748.8724,Cluster-9748.26127,Cluster-9748.43536,Cluster-9748.14978
GO:0044233	ER-mitochondrion membrane contact site	cellular_component	0.065664	0.39038	5	10312	10	42813	Cluster-9748.3558,Cluster-9748.8724,Cluster-9748.26127,Cluster-9748.14978,Cluster-9748.43536
GO:0004482	mRNA (guanine-N7-)-methyltransferase activity	molecular_function	0.065681	0.39038	6	10312	14	42813	Cluster-9748.3101,Cluster-9748.3103,Cluster-9748.3102,Cluster-11801.1,Cluster-9748.3099,Cluster-9748.3105
GO:0016569	covalent chromatin modification	biological_process	0.066883	0.39642	22	10312	57	42813	Cluster-9748.42301,Cluster-9748.19920,Cluster-9748.21313,Cluster-9748.14361,Cluster-9748.57380,Cluster-9748.58581,Cluster-9748.48485,Cluster-9748.43641,Cluster-9748.20246,Cluster-9748.44867,Cluster-9748.44868,Cluster-9748.48486,Cluster-9748.57780,Cluster-9748.50742,Cluster-9748.60865,Cluster-9748.27438,Cluster-9748.28066,Cluster-9748.37902,Cluster-9748.44866,Cluster-9748.57457,Cluster-9748.57381,…
GO:0016570	histone modification	biological_process	0.066883	0.39642	22	10312	57	42813	Cluster-9748.44868,Cluster-9748.48486,Cluster-9748.44867,Cluster-9748.20246,Cluster-9748.48485,Cluster-9748.43641,Cluster-9748.58581,Cluster-9748.57380,Cluster-9748.14361,Cluster-9748.19920,Cluster-9748.21313,Cluster-9748.42301,Cluster-9748.3093,Cluster-9748.57381,Cluster-9748.57457,Cluster-9748.44866,Cluster-9748.37902,Cluster-9748.28066,Cluster-9748.27438,Cluster-9748.60865,Cluster-9748.50742,C…
GO:0006401	RNA catabolic process	biological_process	0.066936	0.39642	38	10312	111	42813	Cluster-9748.13075,Cluster-9748.23239,Cluster-9748.13076,Cluster-24254.1,Cluster-9748.53135,Cluster-24254.2,Cluster-9748.13077,Cluster-9748.23240,Cluster-9748.47256,Cluster-9748.13072,Cluster-9748.13073,Cluster-9748.20704,Cluster-9748.43627,Cluster-4813.0,Cluster-16440.0,Cluster-9748.19642,Cluster-9748.13071,Cluster-9748.19641,Cluster-9748.23246,Cluster-9748.43624,Cluster-9748.23965,Cluster-8084.…
GO:0051276	chromosome organization	biological_process	0.067009	0.39642	251	10312	851	42813	Cluster-9748.28314,Cluster-9748.23963,Cluster-8457.0,Cluster-9748.42301,Cluster-7959.0,Cluster-6952.0,Cluster-5300.0,Cluster-9748.56419,Cluster-1819.0,Cluster-18514.1,Cluster-9748.10187,Cluster-9748.1373,Cluster-9748.50327,Cluster-9748.58581,Cluster-912.0,Cluster-9748.44466,Cluster-9009.0,Cluster-9748.57780,Cluster-9748.9723,Cluster-14738.3,Cluster-9748.32570,Cluster-9748.23325,Cluster-10660.0,Cl…
GO:0008242	omega peptidase activity	molecular_function	0.067131	0.39668	9	10312	23	42813	Cluster-9748.235,Cluster-9748.37779,Cluster-9748.39416,Cluster-5620.0,Cluster-9748.6843,Cluster-9748.39417,Cluster-9748.56656,Cluster-9748.14637,Cluster-16768.1
GO:0032446	protein modification by small protein conjugation	biological_process	0.067326	0.39736	152	10312	515	42813	Cluster-9748.34214,Cluster-9748.46768,Cluster-9748.7115,Cluster-9748.51863,Cluster-9748.59073,Cluster-9748.28446,Cluster-22581.5,Cluster-9748.56062,Cluster-9748.6798,Cluster-9748.41390,Cluster-5122.0,Cluster-9748.51867,Cluster-9748.53021,Cluster-15736.0,Cluster-9748.39343,Cluster-9748.46578,Cluster-9748.37899,Cluster-9748.44216,Cluster-9748.55772,Cluster-9748.33849,Cluster-12748.1,Cluster-9748.67…
GO:0003774	motor activity	molecular_function	0.067524	0.39785	132	10312	372	42813	Cluster-9748.6855,Cluster-3157.2,Cluster-9748.56758,Cluster-24101.0,Cluster-9748.48983,Cluster-9748.21303,Cluster-9748.3285,Cluster-9748.56761,Cluster-9748.1285,Cluster-9748.34299,Cluster-9748.16783,Cluster-9748.5389,Cluster-9748.23363,Cluster-9748.3286,Cluster-9748.20698,Cluster-9748.34550,Cluster-9748.23364,Cluster-6052.0,Cluster-9748.23361,Cluster-3157.1,Cluster-10739.1,Cluster-9748.22132,Clus…
GO:0003916	DNA topoisomerase activity	molecular_function	0.067633	0.39785	35	10312	127	42813	Cluster-4177.1,Cluster-9748.15037,Cluster-9748.14674,Cluster-13868.0,Cluster-4967.0,Cluster-2866.0,Cluster-8219.0,Cluster-20630.0,Cluster-9706.0,Cluster-18696.0,Cluster-1542.0,Cluster-9748.50402,Cluster-9748.50403,Cluster-9748.14676,Cluster-4177.0,Cluster-4492.0,Cluster-8240.0,Cluster-9748.14675,Cluster-2688.0,Cluster-9748.10187,Cluster-1772.0,Cluster-1819.0,Cluster-9748.14673,Cluster-912.0,Clust…
GO:0016567	protein ubiquitination	biological_process	0.067644	0.39785	150	10312	508	42813	Cluster-9748.39823,Cluster-9748.19531,Cluster-9034.0,Cluster-9748.15829,Cluster-9748.9399,Cluster-22581.6,Cluster-9748.23354,Cluster-9748.41388,Cluster-9748.26172,Cluster-9748.55771,Cluster-9748.24430,Cluster-9748.30528,Cluster-14405.0,Cluster-9748.45642,Cluster-9748.14061,Cluster-9748.38856,Cluster-22581.1,Cluster-9748.10158,Cluster-9748.38022,Cluster-22581.2,Cluster-9748.54016,Cluster-9748.2491…
GO:0046912	transferase activity, transferring acyl groups, acyl groups converted into alkyl on transfer	molecular_function	0.067795	0.39828	19	10312	53	42813	Cluster-9748.33751,Cluster-9748.33749,Cluster-9748.28377,Cluster-9748.37237,Cluster-9748.37238,Cluster-9748.26844,Cluster-9748.32878,Cluster-9748.27123,Cluster-9748.28373,Cluster-9748.33750,Cluster-9748.28372,Cluster-9748.29434,Cluster-9748.16469,Cluster-9748.42544,Cluster-9748.24096,Cluster-9748.28376,Cluster-9748.28228,Cluster-9748.26846,Cluster-9748.28374
GO:0015740	C4-dicarboxylate transport	biological_process	0.068108	0.39965	16	10312	51	42813	Cluster-9748.55701,Cluster-9748.25127,Cluster-9748.55703,Cluster-8654.0,Cluster-9748.55704,Cluster-9748.14089,Cluster-9748.55702,Cluster-9748.54278,Cluster-9748.56498,Cluster-6872.0,Cluster-9748.10634,Cluster-9748.5030,Cluster-14580.3,Cluster-9748.55699,Cluster-9748.54279,Cluster-9748.55700
GO:0006807	nitrogen compound metabolic process	biological_process	0.068194	0.39969	3614	10312	14143	42813	Cluster-9748.40720,Cluster-9748.17161,Cluster-9748.54202,Cluster-9748.53024,Cluster-9748.25852,Cluster-9748.8052,Cluster-869.0,Cluster-16931.13,Cluster-9733.5,Cluster-9748.36704,Cluster-9748.23968,Cluster-9748.51049,Cluster-9748.42310,Cluster-9748.5649,Cluster-13080.0,Cluster-19755.1,Cluster-20288.0,Cluster-9748.49511,Cluster-9748.27339,Cluster-9748.26700,Cluster-9748.25218,Cluster-9917.0,Cluster…
GO:0017172	cysteine dioxygenase activity	molecular_function	0.069033	0.40367	4	10312	8	42813	Cluster-9748.9365,Cluster-9748.19768,Cluster-14907.0,Cluster-9748.9366
GO:0046439	L-cysteine metabolic process	biological_process	0.069033	0.40367	4	10312	8	42813	Cluster-9748.9366,Cluster-14907.0,Cluster-9748.19768,Cluster-9748.9365
GO:0009605	response to external stimulus	biological_process	0.069166	0.40399	168	10312	575	42813	Cluster-9349.0,Cluster-9748.7583,Cluster-9748.50976,Cluster-4147.0,Cluster-9748.6572,Cluster-9748.20702,Cluster-9748.33418,Cluster-9748.39368,Cluster-10864.0,Cluster-9748.13126,Cluster-4544.0,Cluster-9748.30169,Cluster-9748.50331,Cluster-12507.0,Cluster-9748.8684,Cluster-9748.36582,Cluster-9748.53445,Cluster-9748.55699,Cluster-9748.31769,Cluster-9748.447,Cluster-9748.15995,Cluster-9748.20701,Clus…
GO:0009297	pilus assembly	biological_process	0.069389	0.40436	8	10312	22	42813	Cluster-9748.55135,Cluster-9748.56127,Cluster-16800.2,Cluster-10300.0,Cluster-9748.43339,Cluster-9748.56126,Cluster-9748.56166,Cluster-9748.56125
GO:0043711	pilus organization	biological_process	0.069389	0.40436	8	10312	22	42813	Cluster-10300.0,Cluster-16800.2,Cluster-9748.56127,Cluster-9748.55135,Cluster-9748.56125,Cluster-9748.56166,Cluster-9748.56126,Cluster-9748.43339
GO:0008104	protein localization	biological_process	0.069685	0.40543	600	10312	2077	42813	Cluster-9748.9299,Cluster-22982.0,Cluster-9748.23954,Cluster-9748.57304,Cluster-9748.29124,Cluster-9748.44420,Cluster-21257.0,Cluster-9748.31855,Cluster-9748.4732,Cluster-9748.55899,Cluster-9748.11542,Cluster-9748.12012,Cluster-9748.33021,Cluster-9748.32859,Cluster-1347.0,Cluster-5622.0,Cluster-9748.32835,Cluster-9748.467,Cluster-9748.6956,Cluster-9748.28205,Cluster-20501.0,Cluster-9748.53445,Clu…
GO:0004672	protein kinase activity	molecular_function	0.069798	0.40543	662	10312	2297	42813	Cluster-9748.48462,Cluster-9748.12293,Cluster-20077.0,Cluster-9748.1433,Cluster-9748.12295,Cluster-9748.54749,Cluster-9748.20108,Cluster-16212.4,Cluster-9748.12261,Cluster-9748.53867,Cluster-9748.20097,Cluster-12584.0,Cluster-9748.22175,Cluster-9748.5389,Cluster-22809.3,Cluster-9748.35538,Cluster-9748.15668,Cluster-9748.38548,Cluster-9748.50343,Cluster-9748.26962,Cluster-9748.31187,Cluster-3682.0…
GO:0003842	1-pyrroline-5-carboxylate dehydrogenase activity	molecular_function	0.069894	0.40543	1	10312	1	42813	Cluster-9748.27369
GO:0006561	proline biosynthetic process	biological_process	0.069894	0.40543	1	10312	1	42813	Cluster-9748.27369
GO:0050664	oxidoreductase activity, acting on NAD(P)H, oxygen as acceptor	molecular_function	0.070022	0.40571	10	10312	22	42813	Cluster-9748.43255,Cluster-9748.12544,Cluster-9748.43254,Cluster-9748.51081,Cluster-23515.2,Cluster-23515.0,Cluster-9748.43253,Cluster-23515.1,Cluster-9748.12518,Cluster-18549.0
GO:0016070	RNA metabolic process	biological_process	0.070199	0.40627	1714	10312	6511	42813	Cluster-9748.57348,Cluster-9748.15803,Cluster-9748.9666,Cluster-9748.16544,Cluster-9748.17247,Cluster-24130.0,Cluster-726.0,Cluster-9748.33185,Cluster-9748.60501,Cluster-9748.60499,Cluster-9748.38162,Cluster-9748.45241,Cluster-9748.27038,Cluster-9748.30876,Cluster-9748.50630,Cluster-18062.0,Cluster-19900.1,Cluster-9748.26388,Cluster-7254.0,Cluster-9748.35457,Cluster-9748.49898,Cluster-8431.0,Clus…
GO:0050568	protein-glutamine glutaminase activity	molecular_function	0.070568	0.40794	1	10312	1	42813	Cluster-1980.0
GO:0030599	pectinesterase activity	molecular_function	0.070934	0.40912	11	10312	35	42813	Cluster-17121.0,Cluster-9748.18369,Cluster-14167.0,Cluster-9748.16922,Cluster-17121.1,Cluster-9748.18370,Cluster-9748.35454,Cluster-9748.36742,Cluster-9748.12303,Cluster-646.0,Cluster-13028.0
GO:0042545	cell wall modification	biological_process	0.070934	0.40912	11	10312	35	42813	Cluster-17121.0,Cluster-14167.0,Cluster-9748.18369,Cluster-9748.18370,Cluster-9748.35454,Cluster-9748.36742,Cluster-646.0,Cluster-9748.12303,Cluster-13028.0,Cluster-9748.16922,Cluster-17121.1
GO:0019645	anaerobic electron transport chain	biological_process	0.071409	0.4114	1	10312	1	42813	Cluster-9748.13118
GO:0009877	nodulation	biological_process	0.0727	0.41836	36	10312	114	42813	Cluster-3825.3,Cluster-3825.1,Cluster-9748.11568,Cluster-9748.28015,Cluster-3825.0,Cluster-9748.39798,Cluster-9748.19874,Cluster-9748.14236,Cluster-9748.6116,Cluster-3825.4,Cluster-9748.3148,Cluster-9748.51744,Cluster-9748.38921,Cluster-19256.0,Cluster-9748.6113,Cluster-9748.3149,Cluster-9748.17470,Cluster-9748.56412,Cluster-9748.6118,Cluster-9748.35383,Cluster-18354.0,Cluster-3825.5,Cluster-9748…
GO:0019799	tubulin N-acetyltransferase activity	molecular_function	0.073088	0.41964	1	10312	1	42813	Cluster-9748.48793
GO:0071929	alpha-tubulin acetylation	biological_process	0.073088	0.41964	1	10312	1	42813	Cluster-9748.48793
GO:0008452	RNA ligase activity	molecular_function	0.073448	0.42122	11	10312	20	42813	Cluster-3343.0,Cluster-9748.56997,Cluster-22889.0,Cluster-12802.0,Cluster-14854.0,Cluster-11997.0,Cluster-3864.0,Cluster-21933.1,Cluster-11997.1,Cluster-21727.0,Cluster-14698.0
GO:0008998	ribonucleoside-triphosphate reductase activity	molecular_function	0.073705	0.42222	3	10312	6	42813	Cluster-9748.41080,Cluster-9748.34484,Cluster-9748.13923
GO:0031341	regulation of cell killing	biological_process	0.074228	0.42474	4	10312	7	42813	Cluster-9748.3057,Cluster-9748.3059,Cluster-9748.3051,Cluster-9748.3055
GO:0005451	monovalent cation:proton antiporter activity	molecular_function	0.074487	0.42519	8	10312	16	42813	Cluster-9748.51684,Cluster-9748.15027,Cluster-9748.56145,Cluster-9748.12962,Cluster-9748.56143,Cluster-9748.45658,Cluster-9748.34603,Cluster-24686.0
GO:0015491	cation:cation antiporter activity	molecular_function	0.074487	0.42519	8	10312	16	42813	Cluster-9748.34603,Cluster-9748.45658,Cluster-24686.0,Cluster-9748.15027,Cluster-9748.51684,Cluster-9748.56143,Cluster-9748.12962,Cluster-9748.56145
GO:0065008	regulation of biological quality	biological_process	0.07456	0.42519	355	10312	1322	42813	Cluster-9748.23629,Cluster-9748.38766,Cluster-9748.54887,Cluster-9748.1376,Cluster-9748.26881,Cluster-9748.9346,Cluster-9748.126,Cluster-9748.3051,Cluster-9748.4909,Cluster-9748.45658,Cluster-3157.1,Cluster-11069.0,Cluster-9748.20311,Cluster-9748.45428,Cluster-9748.28604,Cluster-9748.29481,Cluster-9748.28609,Cluster-9748.43686,Cluster-8404.0,Cluster-9748.34147,Cluster-9748.28606,Cluster-9748.5956…
GO:0002532	production of molecular mediator involved in inflammatory response	biological_process	0.074799	0.4256	2	10312	2	42813	Cluster-9748.57532,Cluster-9748.61700
GO:0004896	cytokine receptor activity	molecular_function	0.074799	0.4256	2	10312	2	42813	Cluster-9748.61700,Cluster-9748.57532
GO:0009044	xylan 1,4-beta-xylosidase activity	molecular_function	0.074929	0.42586	1	10312	1	42813	Cluster-9748.42763
GO:0042221	response to chemical	biological_process	0.075384	0.42797	217	10312	757	42813	Cluster-9748.39470,Cluster-9748.2750,Cluster-9748.45831,Cluster-9748.1855,Cluster-4172.0,Cluster-8725.0,Cluster-9748.57978,Cluster-1980.0,Cluster-9748.5015,Cluster-9748.1716,Cluster-9748.20565,Cluster-1691.0,Cluster-9748.8684,Cluster-17838.1,Cluster-9748.30384,Cluster-9748.35859,Cluster-9748.31842,Cluster-9748.2022,Cluster-9748.17279,Cluster-9748.33752,Cluster-9748.16075,Cluster-9748.49793,Cluste…
GO:0015630	microtubule cytoskeleton	cellular_component	0.075798	0.42983	231	10312	744	42813	Cluster-9748.23382,Cluster-9748.30451,Cluster-9748.29524,Cluster-9748.19902,Cluster-9748.26572,Cluster-9748.44221,Cluster-9748.60484,Cluster-9748.43572,Cluster-9748.48793,Cluster-13185.0,Cluster-968.0,Cluster-9748.23360,Cluster-16639.0,Cluster-9748.32534,Cluster-9748.56760,Cluster-9748.5554,Cluster-21483.1,Cluster-9748.28838,Cluster-9748.5981,Cluster-9748.20492,Cluster-9748.52669,Cluster-9748.435…
GO:0031589	cell-substrate adhesion	biological_process	0.076046	0.4304	6	10312	13	42813	Cluster-9748.10023,Cluster-9748.10492,Cluster-9748.56617,Cluster-9748.12047,Cluster-9748.45428,Cluster-9748.37744
GO:0016614	oxidoreductase activity, acting on CH-OH group of donors	molecular_function	0.076068	0.4304	151	10312	574	42813	Cluster-9748.42574,Cluster-9748.10477,Cluster-9748.31393,Cluster-9748.5102,Cluster-9748.31029,Cluster-9748.17285,Cluster-9748.59121,Cluster-9748.5680,Cluster-9748.45399,Cluster-9748.31108,Cluster-9748.43799,Cluster-9748.32609,Cluster-9748.32850,Cluster-9748.50605,Cluster-9748.14443,Cluster-9748.31388,Cluster-9748.34635,Cluster-9748.21673,Cluster-9748.43995,Cluster-9748.30854,Cluster-4445.3,Cluste…
GO:0072594	establishment of protein localization to organelle	biological_process	0.076475	0.43222	125	10312	412	42813	Cluster-9748.13758,Cluster-12991.0,Cluster-9748.53382,Cluster-23407.0,Cluster-9748.35016,Cluster-9748.23548,Cluster-9748.1287,Cluster-21808.0,Cluster-9748.22058,Cluster-9748.38988,Cluster-9748.34258,Cluster-9748.24352,Cluster-9748.2124,Cluster-17331.0,Cluster-11695.0,Cluster-9748.30508,Cluster-9748.30259,Cluster-20409.0,Cluster-23173.1,Cluster-9748.8377,Cluster-9748.34018,Cluster-9748.21007,Clust…
GO:0043623	cellular protein complex assembly	biological_process	0.076846	0.43369	142	10312	497	42813	Cluster-9748.39941,Cluster-21620.0,Cluster-17214.1,Cluster-9748.34809,Cluster-1159.0,Cluster-16659.0,Cluster-9748.33134,Cluster-9748.29978,Cluster-9748.7223,Cluster-9748.61579,Cluster-9748.15397,Cluster-9748.35107,Cluster-9748.53136,Cluster-9748.61471,Cluster-17452.0,Cluster-9748.9722,Cluster-9748.55699,Cluster-9748.23171,Cluster-9748.33391,Cluster-9748.36143,Cluster-9748.13016,Cluster-9748.12760…
GO:0006352	DNA-templated transcription, initiation	biological_process	0.076907	0.43369	85	10312	326	42813	Cluster-9748.49723,Cluster-9748.42537,Cluster-9748.44978,Cluster-1838.0,Cluster-9748.37293,Cluster-9748.22215,Cluster-869.0,Cluster-9748.44980,Cluster-9748.1556,Cluster-11072.0,Cluster-7254.0,Cluster-9748.44952,Cluster-2754.0,Cluster-9748.2263,Cluster-9748.23188,Cluster-9748.19032,Cluster-9748.30803,Cluster-9748.21437,Cluster-9748.32466,Cluster-9748.32442,Cluster-9748.40195,Cluster-9748.61017,Clu…
GO:1901575	organic substance catabolic process	biological_process	0.077807	0.43652	408	10312	1510	42813	Cluster-9748.33761,Cluster-9748.27676,Cluster-22809.3,Cluster-9748.23363,Cluster-9748.27024,Cluster-9748.49182,Cluster-14175.6,Cluster-11825.1,Cluster-9748.29713,Cluster-9748.45917,Cluster-9748.5988,Cluster-9748.40115,Cluster-9748.53133,Cluster-9748.43226,Cluster-9748.61375,Cluster-11405.1,Cluster-9748.54146,Cluster-9748.20686,Cluster-12965.0,Cluster-7911.2,Cluster-9748.57226,Cluster-9748.47913,C…
GO:0016829	lyase activity	molecular_function	0.077947	0.43652	244	10312	903	42813	Cluster-9748.33939,Cluster-9748.4254,Cluster-9748.33515,Cluster-9748.24517,Cluster-9748.4410,Cluster-9748.41764,Cluster-9748.31692,Cluster-9748.43488,Cluster-9748.47477,Cluster-23428.0,Cluster-9748.48868,Cluster-6438.0,Cluster-19011.0,Cluster-9748.48738,Cluster-15042.0,Cluster-9748.24885,Cluster-9748.29001,Cluster-9748.608,Cluster-9748.36265,Cluster-9748.43487,Cluster-9748.24521,Cluster-9748.8953…
GO:0031082	BLOC complex	cellular_component	0.078031	0.43652	14	10312	37	42813	Cluster-9748.23126,Cluster-9748.23122,Cluster-9748.8377,Cluster-9748.16255,Cluster-9748.50327,Cluster-9748.29978,Cluster-9748.46701,Cluster-9748.20792,Cluster-9748.20793,Cluster-9748.9346,Cluster-9748.8376,Cluster-9748.55699,Cluster-9748.55702,Cluster-21564.0
GO:0031083	BLOC-1 complex	cellular_component	0.078031	0.43652	14	10312	37	42813	Cluster-9748.23126,Cluster-9748.50327,Cluster-9748.16255,Cluster-9748.8377,Cluster-9748.23122,Cluster-9748.20793,Cluster-9748.9346,Cluster-9748.20792,Cluster-9748.46701,Cluster-9748.29978,Cluster-9748.55702,Cluster-21564.0,Cluster-9748.55699,Cluster-9748.8376
GO:0002218	activation of innate immune response	biological_process	0.078474	0.43652	2	10312	3	42813	Cluster-6872.0,Cluster-9748.54279
GO:0031349	positive regulation of defense response	biological_process	0.078474	0.43652	2	10312	3	42813	Cluster-9748.54279,Cluster-6872.0
GO:0032479	regulation of type I interferon production	biological_process	0.078474	0.43652	2	10312	3	42813	Cluster-6872.0,Cluster-9748.54279
GO:0032481	positive regulation of type I interferon production	biological_process	0.078474	0.43652	2	10312	3	42813	Cluster-9748.54279,Cluster-6872.0
GO:0032606	type I interferon production	biological_process	0.078474	0.43652	2	10312	3	42813	Cluster-6872.0,Cluster-9748.54279
GO:0045089	positive regulation of innate immune response	biological_process	0.078474	0.43652	2	10312	3	42813	Cluster-6872.0,Cluster-9748.54279
GO:0000990	transcription factor activity, core RNA polymerase binding	molecular_function	0.078528	0.43652	22	10312	73	42813	Cluster-9748.19032,Cluster-9748.11727,Cluster-9748.37294,Cluster-18038.0,Cluster-9748.31059,Cluster-9748.32442,Cluster-9748.58611,Cluster-9748.11726,Cluster-18038.1,Cluster-9748.49161,Cluster-9748.1556,Cluster-869.0,Cluster-9748.14242,Cluster-9748.37293,Cluster-9748.49723,Cluster-9748.61017,Cluster-9748.48686,Cluster-9748.44784,Cluster-2754.0,Cluster-9748.30157,Cluster-9748.24279,Cluster-3944.1
GO:0000996	core DNA-dependent RNA polymerase binding promoter specificity activity	molecular_function	0.078528	0.43652	22	10312	73	42813	Cluster-2754.0,Cluster-9748.44784,Cluster-3944.1,Cluster-9748.24279,Cluster-9748.30157,Cluster-9748.14242,Cluster-9748.37293,Cluster-9748.1556,Cluster-869.0,Cluster-9748.49161,Cluster-18038.1,Cluster-9748.48686,Cluster-9748.61017,Cluster-9748.49723,Cluster-9748.32442,Cluster-9748.31059,Cluster-9748.11726,Cluster-9748.58611,Cluster-9748.11727,Cluster-9748.19032,Cluster-18038.0,Cluster-9748.37294
GO:0016987	sigma factor activity	molecular_function	0.078528	0.43652	22	10312	73	42813	Cluster-9748.37294,Cluster-18038.0,Cluster-9748.19032,Cluster-9748.11727,Cluster-9748.58611,Cluster-9748.11726,Cluster-9748.31059,Cluster-9748.32442,Cluster-9748.49723,Cluster-9748.61017,Cluster-9748.48686,Cluster-9748.49161,Cluster-18038.1,Cluster-9748.1556,Cluster-869.0,Cluster-9748.37293,Cluster-9748.14242,Cluster-9748.30157,Cluster-9748.24279,Cluster-3944.1,Cluster-9748.44784,Cluster-2754.0
GO:0005784	Sec61 translocon complex	cellular_component	0.078768	0.43689	8	10312	24	42813	Cluster-22405.0,Cluster-9748.23952,Cluster-9748.23954,Cluster-1279.0,Cluster-9748.23536,Cluster-9748.23950,Cluster-9748.23949,Cluster-9748.23951
GO:0071256	translocon complex	cellular_component	0.078768	0.43689	8	10312	24	42813	Cluster-9748.23949,Cluster-9748.23951,Cluster-9748.23536,Cluster-9748.23950,Cluster-9748.23954,Cluster-1279.0,Cluster-22405.0,Cluster-9748.23952
GO:0033365	protein localization to organelle	biological_process	0.07905	0.43795	137	10312	468	42813	Cluster-9748.35884,Cluster-23550.5,Cluster-9748.1286,Cluster-9748.54670,Cluster-9748.29909,Cluster-9748.29910,Cluster-9748.22733,Cluster-9748.2123,Cluster-9748.39765,Cluster-9748.38989,Cluster-9748.51448,Cluster-9748.13447,Cluster-9748.47698,Cluster-9748.59404,Cluster-9748.50292,Cluster-9748.34820,Cluster-9748.11699,Cluster-9748.453,Cluster-9748.13917,Cluster-9748.55621,Cluster-9748.53135,Cluster…
GO:0046332	SMAD binding	molecular_function	0.079131	0.43795	7	10312	15	42813	Cluster-13104.0,Cluster-13104.3,Cluster-9748.42020,Cluster-9748.28188,Cluster-13104.2,Cluster-9748.50264,Cluster-13104.1
GO:0006026	aminoglycan catabolic process	biological_process	0.079567	0.43988	35	10312	104	42813	Cluster-9748.33441,Cluster-9748.47913,Cluster-9748.27027,Cluster-9748.5359,Cluster-9748.44013,Cluster-9748.33381,Cluster-9748.23359,Cluster-9748.27024,Cluster-9748.33384,Cluster-9748.23363,Cluster-9748.30425,Cluster-9748.23362,Cluster-9748.21303,Cluster-9748.33380,Cluster-9748.43827,Cluster-9748.23361,Cluster-9748.50646,Cluster-9748.33382,Cluster-9748.21450,Cluster-9748.44015,Cluster-9748.27908,C…
GO:0004631	phosphomevalonate kinase activity	molecular_function	0.080761	0.44454	4	10312	8	42813	Cluster-9748.7060,Cluster-9748.14443,Cluster-9748.52375,Cluster-2990.0
GO:0006695	cholesterol biosynthetic process	biological_process	0.080761	0.44454	4	10312	8	42813	Cluster-2990.0,Cluster-9748.14443,Cluster-9748.52375,Cluster-9748.7060
GO:0016126	sterol biosynthetic process	biological_process	0.080761	0.44454	4	10312	8	42813	Cluster-9748.7060,Cluster-2990.0,Cluster-9748.52375,Cluster-9748.14443
GO:1902653	secondary alcohol biosynthetic process	biological_process	0.080761	0.44454	4	10312	8	42813	Cluster-9748.7060,Cluster-2990.0,Cluster-9748.14443,Cluster-9748.52375
GO:0034613	cellular protein localization	biological_process	0.081296	0.44651	494	10312	1687	42813	Cluster-21326.1,Cluster-9748.9300,Cluster-9748.2123,Cluster-9748.44049,Cluster-9748.38989,Cluster-9748.54670,Cluster-9748.1286,Cluster-23550.5,Cluster-22350.0,Cluster-9748.11576,Cluster-9748.56612,Cluster-21326.7,Cluster-9748.13917,Cluster-9748.7120,Cluster-9748.51061,Cluster-9748.13086,Cluster-9748.53135,Cluster-23834.0,Cluster-9748.59404,Cluster-9748.49255,Cluster-9748.12367,Cluster-9748.40447,…
GO:0070727	cellular macromolecule localization	biological_process	0.081296	0.44651	494	10312	1687	42813	Cluster-9748.36742,Cluster-9748.3826,Cluster-9748.34046,Cluster-21326.6,Cluster-19708.1,Cluster-21326.13,Cluster-9748.13765,Cluster-9748.32238,Cluster-8275.0,Cluster-9748.10497,Cluster-23550.3,Cluster-9748.33018,Cluster-8671.0,Cluster-9748.7518,Cluster-9748.33371,Cluster-9748.30998,Cluster-9748.54672,Cluster-9748.54673,Cluster-9748.15309,Cluster-9748.7306,Cluster-9748.18023,Cluster-9748.14006,Clu…
GO:0017069	snRNA binding	molecular_function	0.081882	0.44924	8	10312	16	42813	Cluster-9748.47020,Cluster-19488.0,Cluster-12679.7,Cluster-12679.4,Cluster-12679.1,Cluster-12679.6,Cluster-12679.2,Cluster-12679.5
GO:0044085	cellular component biogenesis	biological_process	0.082456	0.4519	640	10312	2684	42813	Cluster-9748.13017,Cluster-9748.55700,Cluster-9748.48271,Cluster-9748.22588,Cluster-9748.29288,Cluster-9748.11776,Cluster-12208.0,Cluster-9748.38884,Cluster-9748.46701,Cluster-16135.0,Cluster-17214.0,Cluster-9748.16320,Cluster-14580.4,Cluster-9748.45428,Cluster-9748.28882,Cluster-9748.13301,Cluster-9748.2758,Cluster-9748.42975,Cluster-9748.48277,Cluster-9748.56078,Cluster-9748.3675,Cluster-9748.2…
GO:0008610	lipid biosynthetic process	biological_process	0.083603	0.45769	249	10312	926	42813	Cluster-9748.3998,Cluster-9748.9240,Cluster-572.0,Cluster-9748.41468,Cluster-23550.5,Cluster-12443.0,Cluster-9748.51458,Cluster-9748.15027,Cluster-9748.56334,Cluster-9748.25861,Cluster-9748.14422,Cluster-7881.0,Cluster-2990.0,Cluster-9748.30373,Cluster-9748.17086,Cluster-9748.3798,Cluster-9748.25682,Cluster-11206.0,Cluster-9748.47089,Cluster-9748.28615,Cluster-9748.32055,Cluster-9748.29267,Cluste…
GO:0043043	peptide biosynthetic process	biological_process	0.083755	0.45803	487	10312	2034	42813	Cluster-20813.0,Cluster-9748.24516,Cluster-22426.4,Cluster-9748.1376,Cluster-9748.19694,Cluster-9748.11776,Cluster-9748.16182,Cluster-9748.3902,Cluster-9748.29465,Cluster-9748.23212,Cluster-9748.10521,Cluster-10288.0,Cluster-9748.38884,Cluster-9748.7603,Cluster-9748.30898,Cluster-9748.54584,Cluster-9748.16320,Cluster-9748.28882,Cluster-9748.59894,Cluster-9748.17310,Cluster-18024.3,Cluster-19511.0…
GO:0008443	phosphofructokinase activity	molecular_function	0.084069	0.45925	18	10312	60	42813	Cluster-9748.34805,Cluster-9748.11542,Cluster-9748.30865,Cluster-9748.32075,Cluster-9748.1113,Cluster-12652.0,Cluster-9748.53382,Cluster-9748.30028,Cluster-8785.0,Cluster-9748.11838,Cluster-6194.1,Cluster-14550.0,Cluster-16303.0,Cluster-9748.47109,Cluster-9748.29951,Cluster-9748.11774,Cluster-9748.10821,Cluster-6194.2
GO:0008773	[protein-PII] uridylyltransferase activity	molecular_function	0.084478	0.46099	2	10312	2	42813	Cluster-9748.58517,Cluster-9748.48683
GO:0044423	virion part	cellular_component	0.085378	0.46514	251	10312	943	42813	Cluster-11900.8,Cluster-9748.2877,Cluster-4332.0,Cluster-12933.9,Cluster-9748.41573,Cluster-9748.21272,Cluster-17315.2,Cluster-6002.0,Cluster-9748.60243,Cluster-9748.22997,Cluster-9748.16187,Cluster-13705.0,Cluster-9748.23188,Cluster-9748.14264,Cluster-9748.47017,Cluster-9748.42636,Cluster-9733.5,Cluster-9748.27510,Cluster-17315.0,Cluster-20069.1,Cluster-9748.48819,Cluster-19571.2,Cluster-9748.53…
GO:0003677	DNA binding	molecular_function	0.085423	0.46514	1347	10312	4948	42813	Cluster-9748.44466,Cluster-9748.48658,Cluster-9748.43574,Cluster-9748.28325,Cluster-9748.32570,Cluster-11639.0,Cluster-9748.17831,Cluster-9748.41544,Cluster-9748.6617,Cluster-14812.0,Cluster-9748.46116,Cluster-9748.12957,Cluster-9748.2497,Cluster-9748.6965,Cluster-9748.3224,Cluster-9748.34974,Cluster-9748.34078,Cluster-9748.54320,Cluster-12778.1,Cluster-9748.6497,Cluster-9748.60719,Cluster-9748.1…
GO:0030942	endoplasmic reticulum signal peptide binding	molecular_function	0.086001	0.46691	3	10312	5	42813	Cluster-9748.29340,Cluster-9748.48595,Cluster-9748.34820
GO:0071826	ribonucleoprotein complex subunit organization	biological_process	0.086057	0.46691	10	10312	34	42813	Cluster-7617.0,Cluster-19681.1,Cluster-14124.0,Cluster-9748.29882,Cluster-18831.0,Cluster-19681.2,Cluster-18689.0,Cluster-9748.34078,Cluster-9748.34080,Cluster-19681.0
GO:0004308	exo-alpha-sialidase activity	molecular_function	0.086116	0.46691	10	10312	22	42813	Cluster-14250.0,Cluster-9748.13051,Cluster-9748.13052,Cluster-11422.0,Cluster-9748.40721,Cluster-9748.22997,Cluster-9748.21272,Cluster-9748.40720,Cluster-9748.12365,Cluster-1455.0
GO:0016997	alpha-sialidase activity	molecular_function	0.086116	0.46691	10	10312	22	42813	Cluster-9748.13052,Cluster-11422.0,Cluster-14250.0,Cluster-9748.13051,Cluster-9748.12365,Cluster-1455.0,Cluster-9748.40721,Cluster-9748.22997,Cluster-9748.21272,Cluster-9748.40720
GO:0030001	metal ion transport	biological_process	0.086421	0.46806	298	10312	1154	42813	Cluster-9748.32238,Cluster-15678.0,Cluster-9748.13847,Cluster-15777.0,Cluster-9748.36258,Cluster-9748.56518,Cluster-9748.45142,Cluster-9748.52369,Cluster-9748.53520,Cluster-9748.36261,Cluster-220.0,Cluster-9009.0,Cluster-9748.9864,Cluster-9748.32335,Cluster-9748.51684,Cluster-9748.30445,Cluster-22954.1,Cluster-18375.0,Cluster-9748.15803,Cluster-9748.21352,Cluster-23524.0,Cluster-9748.34603,Cluste…
GO:0052646	alditol phosphate metabolic process	biological_process	0.08703	0.47086	20	10312	72	42813	Cluster-9748.47147,Cluster-9748.51162,Cluster-9748.39776,Cluster-23719.1,Cluster-9748.25861,Cluster-9748.19455,Cluster-9748.44172,Cluster-9748.24548,Cluster-9748.3799,Cluster-9748.44173,Cluster-9748.19456,Cluster-9748.51160,Cluster-9748.51161,Cluster-9748.60304,Cluster-12965.0,Cluster-9748.35412,Cluster-12965.2,Cluster-9748.49400,Cluster-9748.3798,Cluster-12965.1
GO:0006351	transcription, DNA-templated	biological_process	0.087684	0.47183	1143	10312	4271	42813	Cluster-9748.9850,Cluster-17572.0,Cluster-9748.14905,Cluster-9748.25565,Cluster-9748.60731,Cluster-9748.38075,Cluster-9748.16868,Cluster-22634.0,Cluster-16112.0,Cluster-9748.22379,Cluster-10977.0,Cluster-17582.1,Cluster-9748.9853,Cluster-9748.55702,Cluster-9748.40659,Cluster-9748.14850,Cluster-1772.0,Cluster-9748.54007,Cluster-12053.0,Cluster-9748.52451,Cluster-9748.19020,Cluster-9748.12185,Clust…
GO:0097659	nucleic acid-templated transcription	biological_process	0.087684	0.47183	1143	10312	4271	42813	Cluster-15300.2,Cluster-9748.31499,Cluster-9748.46317,Cluster-9748.1398,Cluster-9748.15178,Cluster-9748.16675,Cluster-9748.8826,Cluster-9748.17044,Cluster-9748.38073,Cluster-20369.0,Cluster-7667.0,Cluster-9748.2945,Cluster-9748.31634,Cluster-9748.56240,Cluster-8365.1,Cluster-4752.0,Cluster-9748.47387,Cluster-9748.24882,Cluster-9748.18492,Cluster-9748.2263,Cluster-9748.42435,Cluster-9748.23188,Clu…
GO:0008897	holo-[acyl-carrier-protein] synthase activity	molecular_function	0.087687	0.47183	4	10312	9	42813	Cluster-17203.0,Cluster-23548.1,Cluster-9748.56838,Cluster-23548.0
GO:0043938	positive regulation of sporulation	biological_process	0.08777	0.47183	6	10312	12	42813	Cluster-9748.19200,Cluster-9748.19196,Cluster-20494.0,Cluster-9748.18497,Cluster-9748.19195,Cluster-18787.0
GO:0045597	positive regulation of cell differentiation	biological_process	0.08777	0.47183	6	10312	12	42813	Cluster-18787.0,Cluster-9748.19195,Cluster-9748.18497,Cluster-9748.19196,Cluster-20494.0,Cluster-9748.19200
GO:0045881	positive regulation of sporulation resulting in formation of a cellular spore	biological_process	0.08777	0.47183	6	10312	12	42813	Cluster-9748.19200,Cluster-9748.19196,Cluster-20494.0,Cluster-9748.18497,Cluster-9748.19195,Cluster-18787.0
GO:0005737	cytoplasm	cellular_component	0.087912	0.47209	1489	10312	5947	42813	Cluster-9748.57946,Cluster-9748.34805,Cluster-9748.29469,Cluster-12965.1,Cluster-9748.34046,Cluster-609.0,Cluster-9748.49025,Cluster-9748.1208,Cluster-9748.6675,Cluster-9748.10796,Cluster-9748.32238,Cluster-9748.33371,Cluster-9748.3091,Cluster-9748.12840,Cluster-9748.49153,Cluster-13933.2,Cluster-19900.0,Cluster-8872.0,Cluster-9748.54672,Cluster-9748.46803,Cluster-16212.2,Cluster-9748.51167,Clust…
GO:0010467	gene expression	biological_process	0.088272	0.47352	1982	10312	7775	42813	Cluster-9748.30508,Cluster-24563.0,Cluster-9748.61718,Cluster-13960.0,Cluster-9748.58611,Cluster-9748.6912,Cluster-9748.899,Cluster-9748.44942,Cluster-9748.11864,Cluster-9748.41388,Cluster-9748.8073,Cluster-23952.0,Cluster-21165.0,Cluster-9748.51451,Cluster-9748.15564,Cluster-9748.37678,Cluster-9748.39705,Cluster-9748.38184,Cluster-14405.0,Cluster-9748.42691,Cluster-9748.21496,Cluster-3864.0,Clus…
GO:0006370	7-methylguanosine mRNA capping	biological_process	0.088595	0.47464	12	10312	34	42813	Cluster-9748.3102,Cluster-9748.23167,Cluster-9748.3101,Cluster-9748.3105,Cluster-19649.2,Cluster-9748.3103,Cluster-9748.24114,Cluster-9748.44634,Cluster-19649.4,Cluster-9748.3099,Cluster-9748.23168,Cluster-11801.1
GO:0042597	periplasmic space	cellular_component	0.088697	0.47464	19	10312	50	42813	Cluster-15225.1,Cluster-9748.31759,Cluster-9748.21007,Cluster-15453.1,Cluster-9748.21259,Cluster-9748.21257,Cluster-15453.0,Cluster-9748.21255,Cluster-9748.21254,Cluster-3157.2,Cluster-23031.0,Cluster-15225.0,Cluster-9748.10148,Cluster-7173.0,Cluster-9748.22957,Cluster-3157.1,Cluster-9748.21256,Cluster-24101.0,Cluster-9748.47959
GO:0019205	nucleobase-containing compound kinase activity	molecular_function	0.08876	0.47464	57	10312	216	42813	Cluster-9748.45494,Cluster-17536.0,Cluster-9748.34393,Cluster-9748.13596,Cluster-9748.24191,Cluster-9748.39693,Cluster-9748.36321,Cluster-9748.24208,Cluster-23540.0,Cluster-9748.11410,Cluster-23384.0,Cluster-9748.46001,Cluster-9748.49454,Cluster-9748.49910,Cluster-9748.10120,Cluster-9748.39705,Cluster-9748.2964,Cluster-9748.46002,Cluster-18787.0,Cluster-9748.39707,Cluster-9748.60863,Cluster-9748.…
GO:0003994	aconitate hydratase activity	molecular_function	0.089508	0.47766	4	10312	8	42813	Cluster-9748.25076,Cluster-17582.0,Cluster-17582.1,Cluster-9748.25083
GO:0070925	organelle assembly	biological_process	0.089515	0.47766	58	10312	201	42813	Cluster-9748.54164,Cluster-23673.0,Cluster-9748.11486,Cluster-9748.56498,Cluster-9748.55700,Cluster-9748.56621,Cluster-9748.39307,Cluster-12808.0,Cluster-9748.19216,Cluster-9748.51867,Cluster-9748.55011,Cluster-9748.55704,Cluster-9748.25564,Cluster-9748.53135,Cluster-9748.6444,Cluster-9748.55701,Cluster-11834.0,Cluster-9748.5223,Cluster-9748.55703,Cluster-9748.53132,Cluster-9748.29311,Cluster-974…
GO:0090575	RNA polymerase II transcription factor complex	cellular_component	0.090157	0.48046	38	10312	129	42813	Cluster-11448.0,Cluster-3267.0,Cluster-9748.27812,Cluster-9748.44952,Cluster-9748.34146,Cluster-9748.22215,Cluster-9748.44980,Cluster-9748.34147,Cluster-9748.44978,Cluster-9748.27623,Cluster-20668.1,Cluster-9748.42537,Cluster-9748.40195,Cluster-9748.32466,Cluster-9748.21437,Cluster-18850.0,Cluster-9748.25370,Cluster-9748.5439,Cluster-9748.30803,Cluster-9748.44970,Cluster-9748.22242,Cluster-9748.2…
GO:0048513	organ development	biological_process	0.090229	0.48046	22	10312	58	42813	Cluster-9748.61038,Cluster-9748.54145,Cluster-9748.44245,Cluster-21972.0,Cluster-21972.1,Cluster-7885.0,Cluster-9748.54144,Cluster-9748.33898,Cluster-9748.48950,Cluster-9748.42021,Cluster-9748.10567,Cluster-9748.28055,Cluster-9748.41371,Cluster-9748.23420,Cluster-9748.61037,Cluster-9748.39422,Cluster-9748.33900,Cluster-9748.54149,Cluster-9748.3027,Cluster-9748.33901,Cluster-9748.54146,Cluster-974…
GO:0006535	cysteine biosynthetic process from serine	biological_process	0.090611	0.48048	2	10312	3	42813	Cluster-9748.31681,Cluster-9748.31888
GO:0009001	serine O-acetyltransferase activity	molecular_function	0.090611	0.48048	2	10312	3	42813	Cluster-9748.31888,Cluster-9748.31681
GO:0016412	serine O-acyltransferase activity	molecular_function	0.090611	0.48048	2	10312	3	42813	Cluster-9748.31681,Cluster-9748.31888
GO:0019344	cysteine biosynthetic process	biological_process	0.090611	0.48048	2	10312	3	42813	Cluster-9748.31681,Cluster-9748.31888
GO:0019200	carbohydrate kinase activity	molecular_function	0.09074	0.48066	18	10312	61	42813	Cluster-9748.53382,Cluster-9748.30028,Cluster-8785.0,Cluster-9748.34805,Cluster-9748.11542,Cluster-9748.30865,Cluster-9748.32075,Cluster-9748.1113,Cluster-12652.0,Cluster-9748.29951,Cluster-9748.11774,Cluster-9748.10821,Cluster-6194.2,Cluster-9748.11838,Cluster-6194.1,Cluster-14550.0,Cluster-16303.0,Cluster-9748.47109
GO:0005669	transcription factor TFIID complex	cellular_component	0.091014	0.4816	19	10312	64	42813	Cluster-9748.44969,Cluster-9748.5439,Cluster-9748.21437,Cluster-9748.42538,Cluster-9748.40195,Cluster-9748.44967,Cluster-9748.11109,Cluster-9748.12169,Cluster-9748.44970,Cluster-9748.44952,Cluster-9748.18090,Cluster-11448.0,Cluster-9748.42537,Cluster-9748.27623,Cluster-9748.44978,Cluster-9748.38666,Cluster-9748.44980,Cluster-9748.54110,Cluster-9748.22215
GO:0006479	protein methylation	biological_process	0.091226	0.48172	48	10312	159	42813	Cluster-9748.53319,Cluster-9748.61209,Cluster-9748.28066,Cluster-9748.27438,Cluster-9748.60865,Cluster-9748.35446,Cluster-9748.5673,Cluster-9748.3093,Cluster-9748.36847,Cluster-9748.16114,Cluster-9748.44866,Cluster-22809.1,Cluster-9748.29089,Cluster-9748.57380,Cluster-9748.19920,Cluster-9748.52495,Cluster-15191.0,Cluster-15191.1,Cluster-9748.28015,Cluster-7832.2,Cluster-9748.48486,Cluster-9748.44…
GO:0008213	protein alkylation	biological_process	0.091226	0.48172	48	10312	159	42813	Cluster-9748.44868,Cluster-16476.0,Cluster-9748.21228,Cluster-9748.53379,Cluster-9748.47201,Cluster-9748.35383,Cluster-22809.4,Cluster-9748.2943,Cluster-9748.57381,Cluster-22809.3,Cluster-22809.6,Cluster-22809.2,Cluster-9748.55476,Cluster-9748.1147,Cluster-5980.0,Cluster-9748.201,Cluster-9748.37902,Cluster-9748.32403,Cluster-9748.48486,Cluster-9748.44867,Cluster-9748.43641,Cluster-9748.48485,Clus…
GO:0005861	troponin complex	cellular_component	0.09264	0.48477	5	10312	13	42813	Cluster-9748.31080,Cluster-9748.29978,Cluster-9748.46701,Cluster-9748.8377,Cluster-9748.8376
GO:0005865	striated muscle thin filament	cellular_component	0.09264	0.48477	5	10312	13	42813	Cluster-9748.29978,Cluster-9748.31080,Cluster-9748.46701,Cluster-9748.8376,Cluster-9748.8377
GO:0030016	myofibril	cellular_component	0.09264	0.48477	5	10312	13	42813	Cluster-9748.46701,Cluster-9748.29978,Cluster-9748.31080,Cluster-9748.8376,Cluster-9748.8377
GO:0030017	sarcomere	cellular_component	0.09264	0.48477	5	10312	13	42813	Cluster-9748.46701,Cluster-9748.31080,Cluster-9748.29978,Cluster-9748.8376,Cluster-9748.8377
GO:0036379	myofilament	cellular_component	0.09264	0.48477	5	10312	13	42813	Cluster-9748.46701,Cluster-9748.29978,Cluster-9748.31080,Cluster-9748.8377,Cluster-9748.8376
GO:0043292	contractile fiber	cellular_component	0.09264	0.48477	5	10312	13	42813	Cluster-9748.29978,Cluster-9748.31080,Cluster-9748.46701,Cluster-9748.8377,Cluster-9748.8376
GO:0044449	contractile fiber part	cellular_component	0.09264	0.48477	5	10312	13	42813	Cluster-9748.29978,Cluster-9748.31080,Cluster-9748.46701,Cluster-9748.8377,Cluster-9748.8376
GO:0019201	nucleotide kinase activity	molecular_function	0.092669	0.48477	35	10312	111	42813	Cluster-9748.453,Cluster-9748.11542,Cluster-9748.33426,Cluster-2866.0,Cluster-9748.49940,Cluster-9748.21934,Cluster-9748.3499,Cluster-9748.21021,Cluster-9748.24121,Cluster-15042.0,Cluster-9748.23882,Cluster-9748.460,Cluster-9748.28372,Cluster-23540.1,Cluster-9748.28374,Cluster-9748.49939,Cluster-9748.34393,Cluster-17536.0,Cluster-23540.0,Cluster-9748.36321,Cluster-23384.0,Cluster-9748.49910,Clust…
GO:0016668	oxidoreductase activity, acting on a sulfur group of donors, NAD(P) as acceptor	molecular_function	0.092761	0.48477	15	10312	49	42813	Cluster-9748.1386,Cluster-9748.1383,Cluster-9748.21449,Cluster-9748.25124,Cluster-9748.18950,Cluster-9748.21450,Cluster-9748.1384,Cluster-14006.0,Cluster-9748.10903,Cluster-9748.24542,Cluster-21445.0,Cluster-9748.928,Cluster-9748.21431,Cluster-20421.0,Cluster-7393.0
GO:0047134	protein-disulfide reductase activity	molecular_function	0.092761	0.48477	15	10312	49	42813	Cluster-9748.21431,Cluster-9748.928,Cluster-7393.0,Cluster-20421.0,Cluster-9748.24542,Cluster-21445.0,Cluster-9748.21450,Cluster-9748.1384,Cluster-9748.10903,Cluster-14006.0,Cluster-9748.1386,Cluster-9748.1383,Cluster-9748.18950,Cluster-9748.21449,Cluster-9748.25124
GO:0032553	ribonucleotide binding	molecular_function	0.093135	0.48622	1750	10312	6142	42813	Cluster-23428.0,Cluster-9748.11494,Cluster-12167.0,Cluster-9748.21563,Cluster-20896.1,Cluster-9748.50403,Cluster-9748.23882,Cluster-9748.21272,Cluster-9748.45632,Cluster-9748.13932,Cluster-9748.47017,Cluster-9748.32966,Cluster-9748.19032,Cluster-1347.0,Cluster-18024.6,Cluster-23677.1,Cluster-9748.11542,Cluster-9748.53110,Cluster-9748.25802,Cluster-9748.4534,Cluster-24465.2,Cluster-15351.0,Cluster…
GO:0097367	carbohydrate derivative binding	molecular_function	0.09337	0.48672	1771	10312	6242	42813	Cluster-9748.28000,Cluster-9748.1514,Cluster-9748.52363,Cluster-9748.9391,Cluster-9748.33041,Cluster-22899.2,Cluster-16931.7,Cluster-23181.3,Cluster-9748.54195,Cluster-5301.0,Cluster-16303.0,Cluster-9748.56118,Cluster-9748.50683,Cluster-9748.24553,Cluster-9748.48241,Cluster-9748.24819,Cluster-9748.17832,Cluster-9748.13597,Cluster-9748.57772,Cluster-9748.13722,Cluster-9748.35275,Cluster-9748.24642…
GO:0097164	ammonium ion metabolic process	biological_process	0.093423	0.48672	8	10312	18	42813	Cluster-9748.29554,Cluster-9748.30116,Cluster-9748.637,Cluster-9748.57894,Cluster-9748.636,Cluster-23012.0,Cluster-9748.57896,Cluster-9748.57895
GO:0004518	nuclease activity	molecular_function	0.093556	0.48691	226	10312	824	42813	Cluster-9748.43226,Cluster-9748.33825,Cluster-11405.1,Cluster-15950.0,Cluster-9748.18042,Cluster-8084.0,Cluster-9748.9464,Cluster-9748.11408,Cluster-9748.12130,Cluster-9748.59456,Cluster-20142.0,Cluster-9748.50876,Cluster-9748.47503,Cluster-9748.41073,Cluster-9748.49907,Cluster-9748.56480,Cluster-9748.27665,Cluster-9748.20686,Cluster-7186.0,Cluster-9748.49825,Cluster-12250.1,Cluster-9748.40156,Cl…
GO:0006027	glycosaminoglycan catabolic process	biological_process	0.093662	0.48696	27	10312	73	42813	Cluster-9748.21450,Cluster-9748.33381,Cluster-9748.44015,Cluster-9748.27908,Cluster-9748.32169,Cluster-9748.27025,Cluster-9748.47914,Cluster-9748.33441,Cluster-9748.33380,Cluster-9748.43827,Cluster-9748.47913,Cluster-9748.5359,Cluster-9748.44013,Cluster-9748.27027,Cluster-9748.33382,Cluster-9748.29477,Cluster-9748.47915,Cluster-9748.27017,Cluster-9748.27102,Cluster-9748.27018,Cluster-9748.27907,C…
GO:0033743	peptide-methionine (R)-S-oxide reductase activity	molecular_function	0.093981	0.48812	4	10312	13	42813	Cluster-9748.26792,Cluster-23742.0,Cluster-9748.56240,Cluster-9748.26790
GO:0004045	aminoacyl-tRNA hydrolase activity	molecular_function	0.094272	0.48868	7	10312	23	42813	Cluster-10106.0,Cluster-9748.11967,Cluster-9748.28631,Cluster-10106.2,Cluster-9748.32735,Cluster-9748.7558,Cluster-9748.43437
GO:0003906	DNA-(apurinic or apyrimidinic site) lyase activity	molecular_function	0.094299	0.48868	8	10312	24	42813	Cluster-9748.9345,Cluster-9748.16360,Cluster-9748.47504,Cluster-9748.34575,Cluster-9748.29589,Cluster-9748.47503,Cluster-23559.0,Cluster-19011.0
GO:1901700	response to oxygen-containing compound	biological_process	0.094377	0.48868	8	10312	24	42813	Cluster-9748.1855,Cluster-9748.39464,Cluster-9748.30798,Cluster-9748.1854,Cluster-9748.35526,Cluster-9748.52479,Cluster-9748.11516,Cluster-9748.7540
GO:0008479	queuine tRNA-ribosyltransferase activity	molecular_function	0.094506	0.48885	3	10312	5	42813	Cluster-20419.0,Cluster-19017.1,Cluster-19017.2
GO:0004127	cytidylate kinase activity	molecular_function	0.095118	0.49151	25	10312	78	42813	Cluster-9748.10120,Cluster-9748.46001,Cluster-9748.46002,Cluster-9748.2964,Cluster-9748.3499,Cluster-9748.453,Cluster-17536.0,Cluster-9748.34393,Cluster-9748.33426,Cluster-23384.0,Cluster-9748.11542,Cluster-9748.28374,Cluster-9748.10821,Cluster-9748.11774,Cluster-9748.12025,Cluster-9748.459,Cluster-18787.0,Cluster-9748.24121,Cluster-9748.21021,Cluster-9748.51364,Cluster-9748.28372,Cluster-9748.44…
GO:0016871	cycloartenol synthase activity	molecular_function	0.096023	0.49517	1	10312	1	42813	Cluster-9748.46995
GO:0031559	oxidosqualene cyclase activity	molecular_function	0.096023	0.49517	1	10312	1	42813	Cluster-9748.46995
GO:0044267	cellular protein metabolic process	biological_process	0.096491	0.49708	1655	10312	6413	42813	Cluster-9748.57601,Cluster-15831.0,Cluster-9748.40715,Cluster-9748.1584,Cluster-18174.1,Cluster-9748.39054,Cluster-9748.17964,Cluster-9748.40489,Cluster-12691.1,Cluster-23101.0,Cluster-9748.3260,Cluster-9748.31047,Cluster-9748.8717,Cluster-12521.0,Cluster-9748.31538,Cluster-9748.30590,Cluster-9748.3759,Cluster-9748.16587,Cluster-9748.1069,Cluster-9748.35078,Cluster-9748.17082,Cluster-9748.50154,C…
GO:0045261	proton-transporting ATP synthase complex, catalytic core F(1)	cellular_component	0.096998	0.49853	13	10312	35	42813	Cluster-9748.19941,Cluster-9748.53660,Cluster-17155.1,Cluster-9748.28473,Cluster-11801.1,Cluster-9748.22401,Cluster-9748.22970,Cluster-9748.41893,Cluster-9748.22402,Cluster-9748.3087,Cluster-11801.0,Cluster-16327.0,Cluster-9748.41921
GO:1901137	carbohydrate derivative biosynthetic process	biological_process	0.097043	0.49853	317	10312	1119	42813	Cluster-9748.21240,Cluster-10129.4,Cluster-9748.11542,Cluster-6814.0,Cluster-19681.1,Cluster-9748.18105,Cluster-9748.51161,Cluster-9748.60304,Cluster-9748.58934,Cluster-9748.29689,Cluster-9748.28473,Cluster-9748.24548,Cluster-9748.36402,Cluster-24127.1,Cluster-9748.60243,Cluster-9748.34465,Cluster-9748.34840,Cluster-9748.27080,Cluster-9748.1430,Cluster-9748.19455,Cluster-9748.8955,Cluster-9748.19…
GO:0030234	enzyme regulator activity	molecular_function	0.097068	0.49853	196	10312	738	42813	Cluster-9748.31429,Cluster-9748.58317,Cluster-9748.41515,Cluster-9748.32373,Cluster-9748.11568,Cluster-9748.35454,Cluster-9748.30177,Cluster-9748.16186,Cluster-9748.6113,Cluster-9748.51094,Cluster-9748.36164,Cluster-9748.15803,Cluster-9748.3149,Cluster-9748.53109,Cluster-9748.51732,Cluster-9748.33042,Cluster-9748.15473,Cluster-9748.6116,Cluster-9748.30511,Cluster-12390.0,Cluster-9748.39612,Cluste…
GO:0000956	nuclear-transcribed mRNA catabolic process	biological_process	0.097896	0.50213	19	10312	44	42813	Cluster-9748.53136,Cluster-9748.53133,Cluster-9748.13071,Cluster-9748.13075,Cluster-9748.43624,Cluster-9748.13076,Cluster-9748.23965,Cluster-9748.13072,Cluster-9748.13073,Cluster-9748.54749,Cluster-9748.18267,Cluster-9748.20704,Cluster-9748.43627,Cluster-9748.43623,Cluster-9748.53134,Cluster-9748.13074,Cluster-9748.53135,Cluster-9748.13077,Cluster-9748.47256
GO:0045229	external encapsulating structure organization	biological_process	0.097966	0.50213	36	10312	117	42813	Cluster-9748.18369,Cluster-6346.0,Cluster-9748.33546,Cluster-9748.30500,Cluster-9748.30973,Cluster-646.0,Cluster-9748.36742,Cluster-9748.34509,Cluster-9748.32613,Cluster-9748.30720,Cluster-17121.1,Cluster-9748.32614,Cluster-9748.30501,Cluster-9748.47905,Cluster-9748.32474,Cluster-9748.58717,Cluster-9748.29494,Cluster-17121.0,Cluster-9748.35454,Cluster-9748.12106,Cluster-9748.30718,Cluster-9748.30…
GO:0042625	ATPase activity, coupled to transmembrane movement of ions	molecular_function	0.098214	0.50282	24	10312	82	42813	Cluster-9748.41921,Cluster-16327.0,Cluster-9748.3087,Cluster-11801.0,Cluster-12710.0,Cluster-9748.41893,Cluster-9748.22402,Cluster-9748.22970,Cluster-9748.40735,Cluster-9748.10476,Cluster-9748.28473,Cluster-11801.1,Cluster-9748.33326,Cluster-9748.32579,Cluster-9748.25357,Cluster-9748.10477,Cluster-9748.22401,Cluster-9748.32158,Cluster-9748.32361,Cluster-9748.53660,Cluster-17155.1,Cluster-9748.199…
GO:0034450	ubiquitin-ubiquitin ligase activity	molecular_function	0.098575	0.50282	5	10312	9	42813	Cluster-9748.38020,Cluster-9748.12714,Cluster-9748.3091,Cluster-9748.38022,Cluster-9748.38018
GO:0009372	quorum sensing	biological_process	0.098598	0.50282	14	10312	45	42813	Cluster-1602.0,Cluster-9748.10260,Cluster-9748.18116,Cluster-9748.35538,Cluster-9748.11877,Cluster-9748.36652,Cluster-16401.0,Cluster-9748.23629,Cluster-9748.54358,Cluster-22433.0,Cluster-9748.11878,Cluster-9748.33915,Cluster-21564.0,Cluster-9748.26391
GO:0048872	homeostasis of number of cells	biological_process	0.098598	0.50282	14	10312	45	42813	Cluster-9748.54358,Cluster-22433.0,Cluster-9748.11878,Cluster-21564.0,Cluster-9748.33915,Cluster-9748.26391,Cluster-1602.0,Cluster-9748.10260,Cluster-9748.18116,Cluster-9748.35538,Cluster-9748.11877,Cluster-9748.36652,Cluster-16401.0,Cluster-9748.23629
GO:0048874	homeostasis of number of cells in a free-living population	biological_process	0.098598	0.50282	14	10312	45	42813	Cluster-1602.0,Cluster-9748.10260,Cluster-9748.18116,Cluster-9748.35538,Cluster-9748.11877,Cluster-9748.36652,Cluster-16401.0,Cluster-9748.23629,Cluster-9748.54358,Cluster-9748.11878,Cluster-22433.0,Cluster-9748.33915,Cluster-21564.0,Cluster-9748.26391
GO:0043168	anion binding	molecular_function	0.09939	0.50551	1953	10312	6968	42813	Cluster-9748.37981,Cluster-9748.23382,Cluster-9748.60160,Cluster-9748.33515,Cluster-9748.33939,Cluster-9748.28374,Cluster-9748.60484,Cluster-9748.44221,Cluster-9748.17830,Cluster-14498.0,Cluster-9748.16851,Cluster-9748.33496,Cluster-9748.10000,Cluster-11685.0,Cluster-9748.20562,Cluster-9748.29503,Cluster-9748.11225,Cluster-9748.56730,Cluster-9748.28372,Cluster-9748.21623,Cluster-9748.56760,Cluste…
GO:0000152	nuclear ubiquitin ligase complex	cellular_component	0.099526	0.50551	79	10312	280	42813	Cluster-7677.1,Cluster-9748.9939,Cluster-9748.39307,Cluster-23317.1,Cluster-9748.24741,Cluster-9748.53514,Cluster-9748.14062,Cluster-15688.0,Cluster-9748.2026,Cluster-18217.0,Cluster-17265.0,Cluster-23317.2,Cluster-7567.0,Cluster-9748.20415,Cluster-18217.1,Cluster-9748.32576,Cluster-9748.33581,Cluster-9748.51864,Cluster-9748.24074,Cluster-9748.5843,Cluster-9748.57183,Cluster-9748.14063,Cluster-97…
GO:0005680	anaphase-promoting complex	cellular_component	0.099526	0.50551	79	10312	280	42813	Cluster-9748.51862,Cluster-9748.58339,Cluster-9748.59911,Cluster-9748.28314,Cluster-18273.0,Cluster-9748.36795,Cluster-9748.40607,Cluster-9748.30948,Cluster-9748.51008,Cluster-9748.28001,Cluster-9748.5843,Cluster-9748.14063,Cluster-9748.57183,Cluster-9748.51864,Cluster-9748.24074,Cluster-9748.33581,Cluster-9748.32576,Cluster-18217.1,Cluster-7567.0,Cluster-23317.2,Cluster-9748.20415,Cluster-17265.…
GO:0031461	cullin-RING ubiquitin ligase complex	cellular_component	0.099526	0.50551	79	10312	280	42813	Cluster-5122.0,Cluster-9748.28448,Cluster-9748.4920,Cluster-22581.5,Cluster-9748.56062,Cluster-15736.0,Cluster-9748.37838,Cluster-9748.43450,Cluster-9748.51867,Cluster-22581.3,Cluster-9748.22605,Cluster-9748.29164,Cluster-9748.23093,Cluster-9748.28005,Cluster-9748.57184,Cluster-12589.0,Cluster-9748.28446,Cluster-9748.10159,Cluster-9748.51863,Cluster-9748.51006,Cluster-9748.32005,Cluster-22581.2,C…
GO:0015459	potassium channel regulator activity	molecular_function	0.10038	0.50883	8	10312	18	42813	Cluster-9748.26027,Cluster-19541.1,Cluster-9748.26028,Cluster-9748.33425,Cluster-9748.30761,Cluster-9748.59073,Cluster-9748.26029,Cluster-9748.60160
GO:0019870	potassium channel inhibitor activity	molecular_function	0.10038	0.50883	8	10312	18	42813	Cluster-19541.1,Cluster-9748.26027,Cluster-9748.33425,Cluster-9748.26028,Cluster-9748.30761,Cluster-9748.59073,Cluster-9748.60160,Cluster-9748.26029
GO:0033643	host cell part	cellular_component	0.1013	0.51298	86	10312	287	42813	Cluster-9748.59087,Cluster-9748.44431,Cluster-9748.12764,Cluster-12443.0,Cluster-9748.35700,Cluster-9748.39143,Cluster-9748.3059,Cluster-9748.31677,Cluster-19395.0,Cluster-9748.53660,Cluster-9748.36857,Cluster-9748.54129,Cluster-9748.25116,Cluster-9748.18520,Cluster-9748.19508,Cluster-9748.31383,Cluster-9748.3051,Cluster-9748.39106,Cluster-9748.6982,Cluster-9748.43242,Cluster-17468.1,Cluster-9748…
GO:0004177	aminopeptidase activity	molecular_function	0.10199	0.51598	35	10312	112	42813	Cluster-9748.59008,Cluster-19478.0,Cluster-9748.57480,Cluster-22995.0,Cluster-9748.56498,Cluster-9748.3447,Cluster-9748.30198,Cluster-9748.11273,Cluster-9748.47011,Cluster-9748.55701,Cluster-18950.0,Cluster-9748.38801,Cluster-6598.0,Cluster-9748.11277,Cluster-9748.61263,Cluster-9748.49450,Cluster-9748.8168,Cluster-9073.0,Cluster-9748.8984,Cluster-9748.55699,Cluster-9748.32279,Cluster-9748.6101,Cl…
GO:0007169	transmembrane receptor protein tyrosine kinase signaling pathway	biological_process	0.10221	0.51656	10	10312	16	42813	Cluster-24581.0,Cluster-9748.33885,Cluster-9748.20428,Cluster-9748.52363,Cluster-9748.26670,Cluster-9748.26669,Cluster-9748.24169,Cluster-9748.26668,Cluster-9748.15327,Cluster-9748.19700
GO:0008146	sulfotransferase activity	molecular_function	0.10267	0.51815	7	10312	21	42813	Cluster-23820.0,Cluster-9748.15109,Cluster-9748.927,Cluster-20057.0,Cluster-1096.0,Cluster-9748.1863,Cluster-9748.53862
GO:0006892	post-Golgi vesicle-mediated transport	biological_process	0.10273	0.51815	8	10312	23	42813	Cluster-9748.37744,Cluster-9748.12047,Cluster-9748.56617,Cluster-9748.53762,Cluster-9748.45428,Cluster-9748.10023,Cluster-9748.10492,Cluster-9748.38892
GO:0015288	porin activity	molecular_function	0.10349	0.52096	5	10312	10	42813	Cluster-21362.0,Cluster-20369.0,Cluster-9588.0,Cluster-21881.0,Cluster-21491.0
GO:0022829	wide pore channel activity	molecular_function	0.10349	0.52096	5	10312	10	42813	Cluster-21362.0,Cluster-21491.0,Cluster-9588.0,Cluster-20369.0,Cluster-21881.0
GO:0044770	cell cycle phase transition	biological_process	0.10548	0.52845	15	10312	45	42813	Cluster-9748.24352,Cluster-9748.32566,Cluster-9748.9399,Cluster-9748.39314,Cluster-9748.23963,Cluster-7567.0,Cluster-9748.23964,Cluster-9748.15397,Cluster-9748.50327,Cluster-9748.30639,Cluster-9748.40340,Cluster-9748.30337,Cluster-9748.30663,Cluster-965.0,Cluster-9748.36143
GO:0044772	mitotic cell cycle phase transition	biological_process	0.10548	0.52845	15	10312	45	42813	Cluster-9748.15397,Cluster-9748.23963,Cluster-7567.0,Cluster-9748.23964,Cluster-9748.9399,Cluster-9748.32566,Cluster-9748.39314,Cluster-9748.24352,Cluster-9748.36143,Cluster-965.0,Cluster-9748.30337,Cluster-9748.30663,Cluster-9748.50327,Cluster-9748.40340,Cluster-9748.30639
GO:1901987	regulation of cell cycle phase transition	biological_process	0.10548	0.52845	15	10312	45	42813	Cluster-9748.24352,Cluster-9748.32566,Cluster-9748.9399,Cluster-9748.39314,Cluster-9748.23963,Cluster-7567.0,Cluster-9748.23964,Cluster-9748.15397,Cluster-9748.50327,Cluster-9748.30639,Cluster-9748.40340,Cluster-9748.30337,Cluster-9748.30663,Cluster-965.0,Cluster-9748.36143
GO:1901990	regulation of mitotic cell cycle phase transition	biological_process	0.10548	0.52845	15	10312	45	42813	Cluster-9748.15397,Cluster-9748.23964,Cluster-7567.0,Cluster-9748.23963,Cluster-9748.39314,Cluster-9748.9399,Cluster-9748.32566,Cluster-9748.24352,Cluster-9748.36143,Cluster-965.0,Cluster-9748.30663,Cluster-9748.30337,Cluster-9748.40340,Cluster-9748.30639,Cluster-9748.50327
GO:0005515	protein binding	molecular_function	0.1055	0.52845	2702	10312	9781	42813	Cluster-9748.35076,Cluster-9748.51422,Cluster-714.0,Cluster-9748.21059,Cluster-9748.50373,Cluster-19711.0,Cluster-13795.0,Cluster-9748.59073,Cluster-9748.28446,Cluster-9748.17313,Cluster-9748.24564,Cluster-9748.58131,Cluster-6035.1,Cluster-9748.34508,Cluster-9748.34821,Cluster-9748.23434,Cluster-9748.5258,Cluster-19678.0,Cluster-9748.11699,Cluster-9748.41390,Cluster-10129.1,Cluster-9748.30490,Clu…
GO:0046873	metal ion transmembrane transporter activity	molecular_function	0.10568	0.5288	215	10312	809	42813	Cluster-9748.54132,Cluster-11655.1,Cluster-9748.31842,Cluster-9748.12558,Cluster-9748.42366,Cluster-9748.33999,Cluster-9748.36582,Cluster-9748.28844,Cluster-9748.25845,Cluster-9748.21340,Cluster-9748.10275,Cluster-9748.37668,Cluster-9748.4206,Cluster-9748.5950,Cluster-12905.0,Cluster-9748.23651,Cluster-9748.55996,Cluster-9748.41496,Cluster-9748.51883,Cluster-9748.33101,Cluster-10864.0,Cluster-223…
GO:0046165	alcohol biosynthetic process	biological_process	0.10623	0.53105	5	10312	12	42813	Cluster-9748.37676,Cluster-9748.7060,Cluster-9748.52375,Cluster-9748.14443,Cluster-2990.0
GO:0008289	lipid binding	molecular_function	0.10702	0.53448	114	10312	397	42813	Cluster-9748.39728,Cluster-9748.7967,Cluster-9748.12575,Cluster-9748.10525,Cluster-6341.1,Cluster-9748.9633,Cluster-9748.37380,Cluster-21564.0,Cluster-9748.39312,Cluster-7667.0,Cluster-9748.49464,Cluster-9748.54523,Cluster-9748.48849,Cluster-9748.27555,Cluster-9748.18023,Cluster-9748.6849,Cluster-9748.53523,Cluster-9748.57601,Cluster-9748.51783,Cluster-23769.0,Cluster-9748.43622,Cluster-9748.4475…
GO:0004713	protein tyrosine kinase activity	molecular_function	0.10723	0.53499	9	10312	14	42813	Cluster-9748.52363,Cluster-9748.20428,Cluster-9748.33885,Cluster-9748.15327,Cluster-9748.19700,Cluster-9748.26668,Cluster-9748.24169,Cluster-9748.26669,Cluster-9748.26670
GO:0051649	establishment of localization in cell	biological_process	0.10809	0.53875	607	10312	2114	42813	Cluster-9748.24560,Cluster-16346.0,Cluster-9748.24044,Cluster-9748.13763,Cluster-9748.36227,Cluster-9748.28648,Cluster-23295.5,Cluster-9748.56656,Cluster-23742.0,Cluster-9748.57100,Cluster-6578.0,Cluster-9748.57302,Cluster-9748.57601,Cluster-9748.43622,Cluster-9748.44695,Cluster-9748.8376,Cluster-9748.54523,Cluster-21326.11,Cluster-9748.58672,Cluster-9748.34847,Cluster-9748.10658,Cluster-9748.391…
GO:0051304	chromosome separation	biological_process	0.10942	0.54484	13	10312	37	42813	Cluster-9748.23963,Cluster-9748.23964,Cluster-7567.0,Cluster-9748.15397,Cluster-9748.24352,Cluster-9748.9399,Cluster-9748.48029,Cluster-9748.39314,Cluster-965.0,Cluster-9748.36143,Cluster-9748.50327,Cluster-9748.31067,Cluster-9748.40340
GO:0010124	phenylacetate catabolic process	biological_process	0.10985	0.54643	2	10312	2	42813	Cluster-9748.15351,Cluster-9748.19916
GO:0003684	damaged DNA binding	molecular_function	0.11011	0.54718	18	10312	50	42813	Cluster-9748.47503,Cluster-9748.34072,Cluster-9748.7701,Cluster-9748.29589,Cluster-9748.40048,Cluster-23559.0,Cluster-9748.45076,Cluster-9748.34071,Cluster-9748.34070,Cluster-9748.34074,Cluster-9748.47504,Cluster-19011.0,Cluster-9748.2408,Cluster-9748.9345,Cluster-9748.34073,Cluster-9748.34575,Cluster-20756.0,Cluster-9748.59604
GO:0016773	phosphotransferase activity, alcohol group as acceptor	molecular_function	0.11046	0.54775	799	10312	2802	42813	Cluster-9584.0,Cluster-17194.0,Cluster-9748.45300,Cluster-9748.29187,Cluster-9748.4802,Cluster-9748.30865,Cluster-9748.20636,Cluster-17507.2,Cluster-9748.7187,Cluster-9748.14746,Cluster-9748.25449,Cluster-9748.47704,Cluster-9748.46202,Cluster-9748.48996,Cluster-9748.27835,Cluster-6035.5,Cluster-22625.0,Cluster-9748.22952,Cluster-9748.8951,Cluster-9748.13388,Cluster-9748.33356,Cluster-9748.40488,C…
GO:0005230	extracellular ligand-gated ion channel activity	molecular_function	0.11052	0.54775	30	10312	88	42813	Cluster-9748.51421,Cluster-9748.23787,Cluster-9748.19256,Cluster-11816.0,Cluster-5622.0,Cluster-9748.39405,Cluster-9748.50379,Cluster-9748.42840,Cluster-9748.41801,Cluster-9748.9176,Cluster-9748.50380,Cluster-9748.18263,Cluster-9748.57265,Cluster-9748.57264,Cluster-10274.0,Cluster-9748.54552,Cluster-9748.8476,Cluster-16277.0,Cluster-9748.6956,Cluster-19172.0,Cluster-9748.16907,Cluster-3618.0,Clus…
GO:0019013	viral nucleocapsid	cellular_component	0.11058	0.54775	30	10312	96	42813	Cluster-18526.0,Cluster-9748.16177,Cluster-6897.0,Cluster-7988.0,Cluster-9748.16186,Cluster-7988.2,Cluster-9748.6997,Cluster-9748.47119,Cluster-13705.0,Cluster-9748.16187,Cluster-9748.23188,Cluster-9748.43255,Cluster-9748.47017,Cluster-9748.31504,Cluster-9748.34905,Cluster-9748.16183,Cluster-9748.19177,Cluster-7988.7,Cluster-9748.6999,Cluster-7988.6,Cluster-9748.16178,Cluster-9748.16180,Cluster-9…
GO:0016728	oxidoreductase activity, acting on CH or CH2 groups, disulfide as acceptor	molecular_function	0.11074	0.54775	5	10312	14	42813	Cluster-9748.30581,Cluster-9748.41080,Cluster-9748.34484,Cluster-9748.13923,Cluster-9748.52440
GO:0060589	nucleoside-triphosphatase regulator activity	molecular_function	0.11076	0.54775	75	10312	248	42813	Cluster-9748.26084,Cluster-9748.17521,Cluster-9748.47387,Cluster-9748.53110,Cluster-9748.55690,Cluster-9748.47464,Cluster-9748.23223,Cluster-7988.1,Cluster-18666.0,Cluster-9748.17379,Cluster-9748.37817,Cluster-9748.15473,Cluster-13705.0,Cluster-9748.56760,Cluster-9748.36164,Cluster-9748.51094,Cluster-9748.23382,Cluster-9748.10814,Cluster-9748.16186,Cluster-9748.53109,Cluster-9748.60484,Cluster-11…
GO:0048731	system development	biological_process	0.11203	0.55321	43	10312	136	42813	Cluster-9748.10567,Cluster-9748.48950,Cluster-12748.1,Cluster-9748.54144,Cluster-7885.0,Cluster-2695.1,Cluster-21972.1,Cluster-11230.0,Cluster-1252.0,Cluster-9748.54358,Cluster-9748.8684,Cluster-9748.21007,Cluster-9748.39368,Cluster-9748.33899,Cluster-9748.54146,Cluster-9748.227,Cluster-9748.54149,Cluster-9748.58417,Cluster-9349.0,Cluster-12378.0,Cluster-9748.41842,Cluster-9748.28055,Cluster-9748…
GO:0010564	regulation of cell cycle process	biological_process	0.11245	0.55321	19	10312	62	42813	Cluster-9748.30337,Cluster-9748.30663,Cluster-9748.50327,Cluster-9748.40340,Cluster-9748.48732,Cluster-965.0,Cluster-9748.6444,Cluster-9748.32566,Cluster-9748.39314,Cluster-9748.24352,Cluster-9748.23963,Cluster-9748.23964,Cluster-7567.0,Cluster-9748.54164,Cluster-9748.30639,Cluster-9748.36143,Cluster-9748.9399,Cluster-9748.15397,Cluster-3450.0
GO:0000098	sulfur amino acid catabolic process	biological_process	0.11263	0.55321	2	10312	3	42813	Cluster-9748.20514,Cluster-9748.35506
GO:0030328	prenylcysteine catabolic process	biological_process	0.11263	0.55321	2	10312	3	42813	Cluster-9748.20514,Cluster-9748.35506
GO:0030329	prenylcysteine metabolic process	biological_process	0.11263	0.55321	2	10312	3	42813	Cluster-9748.20514,Cluster-9748.35506
GO:0042219	cellular modified amino acid catabolic process	biological_process	0.11263	0.55321	2	10312	3	42813	Cluster-9748.35506,Cluster-9748.20514
GO:0044273	sulfur compound catabolic process	biological_process	0.11263	0.55321	2	10312	3	42813	Cluster-9748.20514,Cluster-9748.35506
GO:0051783	regulation of nuclear division	biological_process	0.11516	0.56508	14	10312	42	42813	Cluster-9748.9399,Cluster-9748.39314,Cluster-9748.24352,Cluster-9748.15397,Cluster-3450.0,Cluster-9748.23963,Cluster-9748.23964,Cluster-7567.0,Cluster-9748.54164,Cluster-9748.50327,Cluster-9748.40340,Cluster-9748.36143,Cluster-965.0,Cluster-9748.6444
[truncated: 2,994 more rows]
